# Supplementary material for: (1H-Benzimidazol-2-yl)methanaminium perchlorate–18-crown-6–water (1/1/1)
Source: Acta Crystallogr Sect E Struct Rep Online. 2011 Dec 3;68(Pt 1):o25. doi: 10.1107/S1600536811050665 (PMC3254365; doi:10.1107/S1600536811050665)
Supplement: Supplementary file 1 [file e-68-00o25-sup1.cif]

##############################################################################
#                                                                            #
# This CIF contains the data in a paper accepted for publication in          #
# Acta Crystallographica Section E. It conforms to the requirements of       #
# Notes for Authors for Acta Crystallographica Section E, and has been       #
# peer reviewed under the auspices of the IUCr Commission on Journals.       #
#                                                                            #
# Full details of the Crystallographic Information File format               #
# are given in the paper "The Crystallographic Information File (CIF):       #
# a New Standard Archive File for Crystallography" by S. R. Hall, F. H.      #
# Allen and I. D. Brown [Acta Cryst. (1991), A47, 655-685].                  #
#                                                                            #
# The current version of the core CIF dictionary is obtainable from          #
# ftp://ftp.iucr.org/pub/cif_core.dic.                                       #
#                                                                            #
# Software is freely available for graphical display of the structure(s)     #
# in this CIF. For information consult the CIF software page                 #
# http://www.iucr.org/resources/cif/software.                                #
#                                                                            #
# This file may be used for bona fide research purposes within the           #
# scientific community so long as proper attribution is given to the journal # 
# article from which it was obtained.                                        #
#                                                                            #
##############################################################################
data_I
_audit_creation_method     SHELXL-97
_chemical_name_systematic
;
(1<i>H</i>-Benzimidazol-2-yl)methanaminium
perchlorate--1,4,7,10,13,16-hexaoxacyclooctadecane--water (1/1/1)
;
_chemical_name_common
;
(1<i>H</i>-Benzimidazol-2-yl)methanaminium perchlorate--18-crown-6--water
(1/1/1)
;
_chemical_formula_moiety     'C8 H10 N3 +, Cl O4 -, C12 H24 O6, H2 O'
_chemical_formula_sum     'C20 H36 Cl N3 O11'
_chemical_formula_iupac     'C8 H10 N3 +, Cl O4 -, C12 H24 O6, H2 O'
_chemical_formula_weight     529.97
_chemical_melting_point     ?
_symmetry_cell_setting     monoclinic
_symmetry_space_group_name_H-M     'P 21/n'
_symmetry_space_group_name_Hall     '-P 2yn'
loop_
    _symmetry_equiv_pos_as_xyz
    'x, y, z'
    '-x+1/2, y+1/2, -z+1/2'
    '-x, -y, -z'
    'x-1/2, -y-1/2, z-1/2'
_cell_length_a     11.703(2)
_cell_length_b     18.623(4)
_cell_length_c     12.477(3)
_cell_angle_alpha     90.00
_cell_angle_beta     106.06(3)
_cell_angle_gamma     90.00
_cell_volume     2613.2(9)
_cell_formula_units_Z     4
_cell_measurement_reflns_used     ?
_cell_measurement_theta_min     3.01
_cell_measurement_theta_max     27.480
_cell_measurement_temperature     293(2)
_exptl_crystal_description     'Prism'
_exptl_crystal_colour     'Colourless'
_exptl_crystal_size_max     0.2000
_exptl_crystal_size_mid     0.2000
_exptl_crystal_size_min     0.2000
_exptl_crystal_density_diffrn     1.347
_exptl_crystal_density_meas     ?
_exptl_crystal_density_method     'not measured'
_exptl_crystal_F_000     1128
_exptl_absorpt_coefficient_mu     0.206
_exptl_absorpt_correction_type     multi-scan
_exptl_absorpt_process_details     '(CrystalClear; Rigaku, 2005)'
_exptl_absorpt_correction_T_min     0.161
_exptl_absorpt_correction_T_max     0.183
_exptl_special_details     ?
_diffrn_ambient_temperature     293(2)
_diffrn_radiation_type     MoK\a
_diffrn_radiation_wavelength     0.71073
_diffrn_radiation_source     'fine-focus sealed tube'
_diffrn_radiation_monochromator     graphite
_diffrn_measurement_device_type     'Rigaku Mercury2'
_diffrn_measurement_method     'CCD_Profile_fitting'
_diffrn_detector_area_resol_mean     13.6612
_diffrn_reflns_number     26941
_diffrn_reflns_av_R_equivalents     0.0971
_diffrn_reflns_av_sigmaI/netI     0.0810
_diffrn_reflns_theta_min     3.01
_diffrn_reflns_theta_max     27.48
_diffrn_reflns_theta_full     27.48
_diffrn_measured_fraction_theta_max     0.998
_diffrn_measured_fraction_theta_full     0.998
_diffrn_reflns_limit_h_min     -15
_diffrn_reflns_limit_h_max     15
_diffrn_reflns_limit_k_min     -24
_diffrn_reflns_limit_k_max     24
_diffrn_reflns_limit_l_min     -16
_diffrn_reflns_limit_l_max     16
_diffrn_standards_number     ?
_diffrn_standards_interval_count     ?
_diffrn_standards_interval_time     ?
_diffrn_standards_decay_%     ?
_refine_special_details
;
Refinement of <i>F</i>^2^ against ALL reflections. The weighted <i>R</i>-factor
<i>wR</i> and goodness of fit <i>S</i> are based on <i>F</i>^2^, conventional
<i>R</i>-factors <i>R</i> are based on <i>F</i>, with <i>F</i> set to zero for
negative <i>F</i>^2^. The threshold expression of <i>F</i>^2^ >
\s(<i>F</i>^2^) is used only for calculating <i>R</i>-factors(gt) <i>etc</i>.
and is not relevant to the choice of reflections for refinement.
<i>R</i>-factors based on <i>F</i>^2^ are statistically about twice as large
as those based on <i>F</i>, and <i>R</i>- factors based on ALL data will be
even larger.
;
_reflns_number_total     5984
_reflns_number_gt     2947
_reflns_threshold_expression     I>2sigma(I)
_refine_ls_structure_factor_coef     Fsqd
_refine_ls_matrix_type     full
_refine_ls_R_factor_all     0.1529
_refine_ls_R_factor_gt     0.0759
_refine_ls_wR_factor_gt     0.1893
_refine_ls_wR_factor_ref     0.2361
_refine_ls_goodness_of_fit_ref     1.035
_refine_ls_restrained_S_all     1.035
_refine_ls_number_reflns     5984
_refine_ls_number_parameters     343
_refine_ls_number_restraints     0
_refine_ls_hydrogen_treatment     mixed
_refine_ls_weighting_scheme     calc
_refine_ls_weighting_details
         'calc w=1/[\s^2^(Fo^2^)+(0.0924P)^2^+1.3318P] where P=(Fo^2^+2Fc^2^)/3'
_atom_sites_solution_hydrogens     geom
_atom_sites_solution_primary     direct
_atom_sites_solution_secondary     difmap
_refine_ls_shift/su_max     0.001
_refine_ls_shift/su_mean     0.000
_refine_diff_density_max     0.493
_refine_diff_density_min     -0.475
_refine_ls_extinction_method     none
_refine_ls_extinction_coef     ?
loop_
    _atom_type_symbol
    _atom_type_description
    _atom_type_scat_dispersion_real
    _atom_type_scat_dispersion_imag
    _atom_type_scat_source
    'C' 'C' 0.0033 0.0016
                         'International Tables Vol C Tables 4.2.6.8 and 6.1.1.4'
    'H' 'H' 0.0000 0.0000
                         'International Tables Vol C Tables 4.2.6.8 and 6.1.1.4'
    'N' 'N' 0.0061 0.0033
                         'International Tables Vol C Tables 4.2.6.8 and 6.1.1.4'
    'O' 'O' 0.0106 0.0060
                         'International Tables Vol C Tables 4.2.6.8 and 6.1.1.4'
    'Cl' 'Cl' 0.1484 0.1585
                         'International Tables Vol C Tables 4.2.6.8 and 6.1.1.4'
_computing_data_collection     'CrystalClear (Rigaku, 2005)'
_computing_cell_refinement     'CrystalClear (Rigaku, 2005)'
_computing_data_reduction     'CrystalClear (Rigaku, 2005)'
_computing_structure_solution     'SHELXS97 (Sheldrick, 2008)'
_computing_structure_refinement     'SHELXL97 (Sheldrick, 2008)'
_computing_molecular_graphics     'SHELXTL (Sheldrick, 2008)'
_computing_publication_material     'SHELXTL (Sheldrick, 2008)'
loop_
    _atom_site_type_symbol
    _atom_site_label
    _atom_site_fract_x
    _atom_site_fract_y
    _atom_site_fract_z
    _atom_site_U_iso_or_equiv
    _atom_site_adp_type
    _atom_site_calc_flag
    _atom_site_refinement_flags
    _atom_site_occupancy
    _atom_site_symmetry_multiplicity
    _atom_site_disorder_assembly
    _atom_site_disorder_group
    Cl Cl1 0.26044(10) 0.79963(5) 0.37379(9) 0.0645(3) Uani d . 1 1 . .
    O O7 0.2014(4) 0.7892(3) 0.2618(3) 0.1347(16) Uani d . 1 1 A .
    O O9 0.1810(5) 0.8015(3) 0.4416(4) 0.175(2) Uani d . 1 1 A .
    O O10 0.2964(6) 0.8694(2) 0.3903(5) 0.190(3) Uani d . 1 1 A .
    O O3 0.3959(2) 0.84535(16) 0.6880(2) 0.0724(8) Uani d . 1 1 . .
    O O1 0.1554(2) 0.87756(16) 0.9402(2) 0.0740(8) Uani d . 1 1 . .
    O O2 0.2686(2) 0.78555(13) 0.8289(2) 0.0663(8) Uani d . 1 1 . .
    O O4 0.4890(2) 0.98277(17) 0.7326(3) 0.0785(9) Uani d . 1 1 A .
    O O5 0.3883(3) 1.07751(15) 0.8618(3) 0.0820(9) Uani d . 1 1 . .
    O O6 0.2657(3) 1.01143(17) 1.0000(2) 0.0822(9) Uani d . 1 1 A .
    C C10 0.1543(4) 0.8026(3) 0.9562(5) 0.0923(16) Uani d . 1 1 . .
    H H10A 0.0821 0.7887 0.9746 0.111 Uiso d R 1 1 . .
    H H10B 0.2217 0.7886 1.0174 0.111 Uiso d R 1 1 . .
    C C5 0.4954(4) 0.9450(3) 0.6367(4) 0.0954(17) Uani d . 1 1 . .
    H H5A 0.5649 0.9601 0.6146 0.114 Uiso d R 1 1 . .
    H H5B 0.4253 0.9549 0.5756 0.114 Uiso d R 1 1 . .
    C C8 0.2836(5) 0.7504(2) 0.7331(4) 0.0878(15) Uani d . 1 1 . .
    H H8A 0.2192 0.7634 0.6685 0.105 Uiso d R 1 1 . .
    H H8B 0.2814 0.6988 0.7430 0.105 Uiso d R 1 1 . .
    C C1 0.2837(7) 1.0867(3) 0.9978(5) 0.1062(19) Uani d . 1 1 . .
    H H1A 0.2893 1.1070 1.0707 0.127 Uiso d R 1 1 A .
    H H1B 0.2168 1.1089 0.9442 0.127 Uiso d R 1 1 . .
    C C6 0.5029(4) 0.8666(3) 0.6623(4) 0.0907(15) Uani d . 1 1 . .
    H H6A 0.5120 0.8397 0.5986 0.109 Uiso d R 1 1 . .
    H H6B 0.5711 0.8569 0.7253 0.109 Uiso d R 1 1 . .
    C C9 0.1603(4) 0.7663(3) 0.8530(5) 0.0906(16) Uani d . 1 1 . .
    H H9A 0.1572 0.7147 0.8622 0.109 Uiso d R 1 1 . .
    H H9B 0.0931 0.7804 0.7917 0.109 Uiso d R 1 1 . .
    C C12 0.1522(5) 0.9938(3) 1.0155(4) 0.0958(17) Uani d . 1 1 . .
    H H12A 0.0894 1.0064 0.9493 0.115 Uiso d R 1 1 A .
    H H12B 0.1398 1.0206 1.0781 0.115 Uiso d R 1 1 . .
    C C7 0.3976(5) 0.7710(2) 0.7148(4) 0.0879(15) Uani d . 1 1 . .
    H H7A 0.4615 0.7614 0.7816 0.105 Uiso d R 1 1 . .
    H H7B 0.4117 0.7428 0.6544 0.105 Uiso d R 1 1 . .
    C C11 0.1492(5) 0.9165(3) 1.0371(4) 0.0956(18) Uani d . 1 1 A .
    H H11A 0.2157 0.9034 1.0999 0.115 Uiso d R 1 1 . .
    H H11B 0.0762 0.9044 1.0556 0.115 Uiso d R 1 1 . .
    C C3 0.4937(5) 1.0921(3) 0.8285(6) 0.107(2) Uani d . 1 1 A .
    H H3D 0.5626 1.0731 0.8836 0.129 Uiso d R 1 1 . .
    H H3E 0.5039 1.1435 0.8233 0.129 Uiso d R 1 1 . .
    C C2 0.410(3) 1.1034(16) 0.963(2) 0.094(7) Uani d P 0.60(2) 1 A 1
    H H2A 0.4256 1.1545 0.9633 0.112 Uiso d PR 0.60(2) 1 A 1
    H H2B 0.4772 1.0795 1.0129 0.112 Uiso d PR 0.60(2) 1 A 1
    O O8 0.3692(12) 0.7681(13) 0.4020(12) 0.198(9) Uani d P 0.60(2) 1 A 1
    O O8' 0.302(3) 0.7372(6) 0.4164(14) 0.156(9) Uani d P 0.40(2) 1 A 2
    C C2' 0.382(3) 1.098(2) 0.988(3) 0.061(6) Uani d P 0.40(2) 1 A 2
    H H2'A 0.4393 1.0695 1.0425 0.073 Uiso d PR 0.40(2) 1 A 2
    H H2'B 0.4019 1.1483 1.0034 0.073 Uiso d PR 0.40(2) 1 A 2
    C C4 0.4830(5) 1.0583(3) 0.7191(6) 0.1035(19) Uani d . 1 1 . .
    H H4A 0.4079 1.0716 0.6668 0.124 Uiso d R 1 1 A .
    H H4B 0.5469 1.0747 0.6895 0.124 Uiso d R 1 1 . .
    N N1 0.1256(2) 1.05970(15) 0.6110(2) 0.0482(7) Uani d . 1 1 . .
    N N2 0.1753(2) 0.97320(15) 0.5110(2) 0.0485(7) Uani d . 1 1 . .
    H H2C 0.1942 0.9290 0.4923 0.058 Uiso d R 1 1 . .
    C C16 0.1647(3) 1.03409(18) 0.4465(3) 0.0441(8) Uani d . 1 1 . .
    C C19 0.1515(3) 0.99175(18) 0.6072(3) 0.0433(8) Uani d . 1 1 . .
    C C17 0.1780(3) 1.0462(2) 0.3411(3) 0.0608(10) Uani d . 1 1 . .
    H H17A 0.1975 1.0081 0.2974 0.073 Uiso d R 1 1 . .
    C C20 0.1529(3) 0.9401(2) 0.6987(3) 0.0568(10) Uani d . 1 1 . .
    H H20A 0.1388 0.8925 0.6681 0.068 Uiso d R 1 1 . .
    H H20B 0.0895 0.9519 0.7307 0.068 Uiso d R 1 1 . .
    C C18 0.1608(4) 1.1156(3) 0.3020(3) 0.0676(11) Uani d . 1 1 . .
    H H18A 0.1701 1.1265 0.2297 0.081 Uiso d R 1 1 . .
    C C15 0.1332(3) 1.08788(17) 0.5099(3) 0.0442(8) Uani d . 1 1 . .
    C C13 0.1150(4) 1.15770(19) 0.4680(3) 0.0615(10) Uani d . 1 1 . .
    H H13A 0.0942 1.1959 0.5107 0.074 Uiso d R 1 1 . .
    C C14 0.1297(4) 1.1696(2) 0.3631(3) 0.0666(11) Uani d . 1 1 . .
    H H14A 0.1178 1.2171 0.3320 0.080 Uiso d R 1 1 . .
    N N3 0.2672(2) 0.94099(15) 0.7874(2) 0.0471(7) Uani d . 1 1 . .
    H H3A 0.2650 0.9093 0.8412 0.071 Uiso d R 1 1 . .
    H H3B 0.3264 0.9292 0.7576 0.071 Uiso d R 1 1 . .
    H H3C 0.2798 0.9854 0.8167 0.071 Uiso d R 1 1 . .
    O O1W 0.0112(4) 1.0968(2) 0.7796(3) 0.0817(10) Uani d . 1 1 . .
    H H1WA 0.029(6) 1.084(3) 0.717(6) 0.15(3) Uiso d . 1 1 . .
    H H1WB -0.042(6) 1.121(3) 0.745(5) 0.13(3) Uiso d . 1 1 . .
loop_
    _atom_site_aniso_label
    _atom_site_aniso_U_11
    _atom_site_aniso_U_22
    _atom_site_aniso_U_33
    _atom_site_aniso_U_12
    _atom_site_aniso_U_13
    _atom_site_aniso_U_23
    Cl1 0.0740(7) 0.0562(6) 0.0617(6) 0.0005(5) 0.0158(5) -0.0046(5)
    O7 0.145(4) 0.177(4) 0.069(2) 0.017(3) 0.008(2) -0.031(2)
    O9 0.139(4) 0.287(7) 0.117(4) -0.026(4) 0.065(3) 0.007(4)
    O10 0.285(7) 0.094(3) 0.218(6) -0.065(4) 0.114(5) -0.044(3)
    O3 0.0712(18) 0.080(2) 0.0722(19) 0.0159(15) 0.0301(15) -0.0040(15)
    O1 0.0677(18) 0.087(2) 0.0759(19) 0.0182(15) 0.0343(15) 0.0373(16)
    O2 0.0725(18) 0.0500(15) 0.0728(18) -0.0037(13) 0.0139(15) 0.0061(13)
    O4 0.0725(19) 0.087(2) 0.081(2) -0.0020(16) 0.0295(16) 0.0277(17)
    O5 0.067(2) 0.0606(18) 0.099(3) -0.0068(15) -0.0086(18) -0.0038(17)
    O6 0.090(2) 0.082(2) 0.0666(19) 0.0269(17) 0.0089(17) -0.0031(16)
    C10 0.074(3) 0.097(4) 0.114(4) 0.003(3) 0.040(3) 0.056(3)
    C5 0.057(3) 0.165(5) 0.073(3) 0.005(3) 0.033(2) 0.035(4)
    C8 0.120(4) 0.052(3) 0.079(3) 0.003(3) 0.007(3) -0.009(2)
    C1 0.125(5) 0.093(4) 0.082(4) 0.027(4) -0.002(4) -0.029(3)
    C6 0.067(3) 0.140(5) 0.071(3) 0.022(3) 0.027(2) -0.009(3)
    C9 0.069(3) 0.073(3) 0.123(4) -0.017(2) 0.015(3) 0.029(3)
    C12 0.107(4) 0.127(5) 0.062(3) 0.054(3) 0.037(3) 0.011(3)
    C7 0.114(4) 0.071(3) 0.080(3) 0.034(3) 0.029(3) -0.013(3)
    C11 0.090(3) 0.139(5) 0.074(3) 0.049(3) 0.050(3) 0.042(3)
    C3 0.073(3) 0.059(3) 0.165(6) -0.019(2) -0.008(4) 0.024(3)
    C2 0.116(16) 0.061(7) 0.089(14) -0.010(9) 0.004(9) -0.011(8)
    O8 0.117(9) 0.286(18) 0.149(10) 0.142(10) -0.031(6) -0.060(10)
    O8' 0.32(3) 0.049(7) 0.130(10) 0.068(9) 0.106(14) 0.051(6)
    C2' 0.063(11) 0.058(11) 0.051(11) -0.002(9) -0.003(9) -0.014(8)
    C4 0.078(3) 0.091(4) 0.144(5) -0.014(3) 0.033(4) 0.054(4)
    N1 0.0532(17) 0.0501(17) 0.0412(16) 0.0046(14) 0.0129(13) 0.0023(13)
    N2 0.0451(16) 0.0456(16) 0.0541(17) 0.0036(13) 0.0123(13) -0.0012(14)
    C16 0.0408(18) 0.0480(19) 0.0429(18) -0.0026(15) 0.0107(15) 0.0038(16)
    C19 0.0332(16) 0.053(2) 0.0415(18) 0.0006(14) 0.0064(14) 0.0048(15)
    C17 0.057(2) 0.079(3) 0.050(2) -0.002(2) 0.0196(18) -0.004(2)
    C20 0.0402(19) 0.071(2) 0.055(2) -0.0083(17) 0.0049(17) 0.0164(19)
    C18 0.069(3) 0.086(3) 0.046(2) -0.019(2) 0.013(2) 0.008(2)
    C15 0.0440(18) 0.0446(19) 0.0415(18) -0.0007(15) 0.0077(15) 0.0024(15)
    C13 0.074(3) 0.046(2) 0.056(2) 0.0006(19) 0.004(2) -0.0010(18)
    C14 0.074(3) 0.059(2) 0.056(2) -0.016(2) -0.001(2) 0.020(2)
    N3 0.0501(16) 0.0506(16) 0.0407(15) -0.0012(13) 0.0130(13) 0.0069(13)
    O1W 0.100(3) 0.086(2) 0.066(2) 0.017(2) 0.035(2) 0.0094(18)
_geom_special_details
;
All e.s.d.'s (except the e.s.d. in the dihedral angle between two l.s. planes)
are estimated using the full covariance matrix. The cell e.s.d.'s are taken
into account individually in the estimation of e.s.d.'s in distances, angles
and torsion angles; correlations between e.s.d.'s in cell parameters are only
used when they are defined by crystal symmetry. An approximate (isotropic)
treatment of cell e.s.d.'s is used for estimating e.s.d.'s involving l.s.
planes.
;
loop_
    _geom_bond_atom_site_label_1
    _geom_bond_atom_site_label_2
    _geom_bond_site_symmetry_2
    _geom_bond_distance
    _geom_bond_publ_flag
    Cl1 O8' . 1.315(12) ?
    Cl1 O8 . 1.357(7) ?
    Cl1 O10 . 1.364(4) ?
    Cl1 O7 . 1.390(4) ?
    Cl1 O9 . 1.420(5) ?
    O3 C7 . 1.424(5) ?
    O3 C6 . 1.431(5) ?
    O1 C10 . 1.411(5) ?
    O1 C11 . 1.429(6) ?
    O2 C8 . 1.415(5) ?
    O2 C9 . 1.427(5) ?
    O4 C5 . 1.409(6) ?
    O4 C4 . 1.416(5) ?
    O5 C2 . 1.30(2) ?
    O5 C3 . 1.432(7) ?
    O5 C2' . 1.65(3) ?
    O6 C1 . 1.420(6) ?
    O6 C12 . 1.434(6) ?
    C10 C9 . 1.474(7) ?
    C10 H10A . 0.9701 ?
    C10 H10B . 0.9699 ?
    C5 C6 . 1.492(7) ?
    C5 H5A . 0.9700 ?
    C5 H5B . 0.9700 ?
    C8 C7 . 1.465(7) ?
    C8 H8A . 0.9700 ?
    C8 H8B . 0.9700 ?
    C1 C2' . 1.21(3) ?
    C1 C2 . 1.68(3) ?
    C1 H1A . 0.9699 ?
    C1 H1B . 0.9699 ?
    C6 H6A . 0.9699 ?
    C6 H6B . 0.9700 ?
    C9 H9A . 0.9701 ?
    C9 H9B . 0.9700 ?
    C12 C11 . 1.467(7) ?
    C12 H12A . 0.9699 ?
    C12 H12B . 0.9700 ?
    C7 H7A . 0.9700 ?
    C7 H7B . 0.9700 ?
    C11 H11A . 0.9699 ?
    C11 H11B . 0.9700 ?
    C3 C4 . 1.477(8) ?
    C3 H3D . 0.9700 ?
    C3 H3E . 0.9701 ?
    C2 H2A . 0.9700 ?
    C2 H2B . 0.9699 ?
    C2 H2'A . 1.1500 ?
    C2 H2'B . 0.9971 ?
    C2' H2A . 1.2461 ?
    C2' H2B . 1.1259 ?
    C2' H2'A . 0.9699 ?
    C2' H2'B . 0.9700 ?
    C4 H4A . 0.9700 ?
    C4 H4B . 0.9701 ?
    N1 C19 . 1.305(4) ?
    N1 C15 . 1.391(4) ?
    N2 C19 . 1.350(4) ?
    N2 C16 . 1.376(4) ?
    N2 H2C . 0.9001 ?
    C16 C17 . 1.385(5) ?
    C16 C15 . 1.389(4) ?
    C19 C20 . 1.490(5) ?
    C17 C18 . 1.376(6) ?
    C17 H17A . 0.9599 ?
    C20 N3 . 1.482(4) ?
    C20 H20A . 0.9599 ?
    C20 H20B . 0.9599 ?
    C18 C14 . 1.370(6) ?
    C18 H18A . 0.9600 ?
    C15 C13 . 1.396(5) ?
    C13 C14 . 1.384(5) ?
    C13 H13A . 0.9599 ?
    C14 H14A . 0.9601 ?
    N3 H3A . 0.9000 ?
    N3 H3B . 0.9000 ?
    N3 H3C . 0.9000 ?
    O1W H1WA . 0.90(7) ?
    O1W H1WB . 0.78(6) ?
loop_
    _geom_angle_atom_site_label_1
    _geom_angle_atom_site_label_2
    _geom_angle_atom_site_label_3
    _geom_angle_site_symmetry_1
    _geom_angle_site_symmetry_3
    _geom_angle
    _geom_angle_publ_flag
    O8' Cl1 O8 . . 45.2(8) ?
    O8' Cl1 O10 . . 135.7(13) ?
    O8 Cl1 O10 . . 98.3(11) ?
    O8' Cl1 O7 . . 108.0(9) ?
    O8 Cl1 O7 . . 111.7(5) ?
    O10 Cl1 O7 . . 109.4(3) ?
    O8' Cl1 O9 . . 90.8(10) ?
    O8 Cl1 O9 . . 125.4(10) ?
    O10 Cl1 O9 . . 96.4(4) ?
    O7 Cl1 O9 . . 112.1(3) ?
    C7 O3 C6 . . 111.4(4) ?
    C10 O1 C11 . . 112.2(4) ?
    C8 O2 C9 . . 112.7(4) ?
    C5 O4 C4 . . 114.0(4) ?
    C2 O5 C3 . . 104.9(13) ?
    C3 O5 C2' . . 120.4(11) ?
    C1 O6 C12 . . 112.1(4) ?
    O1 C10 C9 . . 109.0(4) ?
    O1 C10 H10A . . 109.9 ?
    C9 C10 H10A . . 109.9 ?
    O1 C10 H10B . . 109.9 ?
    C9 C10 H10B . . 109.9 ?
    H10A C10 H10B . . 108.3 ?
    O4 C5 C6 . . 108.7(4) ?
    O4 C5 H5A . . 109.9 ?
    C6 C5 H5A . . 109.9 ?
    O4 C5 H5B . . 109.9 ?
    C6 C5 H5B . . 110.0 ?
    H5A C5 H5B . . 108.3 ?
    O2 C8 C7 . . 110.0(4) ?
    O2 C8 H8A . . 109.7 ?
    C7 C8 H8A . . 109.6 ?
    O2 C8 H8B . . 109.7 ?
    C7 C8 H8B . . 109.7 ?
    H8A C8 H8B . . 108.2 ?
    C2' C1 O6 . . 109.0(18) ?
    C2' C1 C2 . . 9(2) ?
    O6 C1 C2 . . 109.4(11) ?
    C2' C1 H1A . . 101.8 ?
    O6 C1 H1A . . 109.8 ?
    C2 C1 H1A . . 109.7 ?
    C2' C1 H1B . . 117.9 ?
    O6 C1 H1B . . 109.8 ?
    C2 C1 H1B . . 110.0 ?
    H1A C1 H1B . . 108.2 ?
    O3 C6 C5 . . 108.4(4) ?
    O3 C6 H6A . . 110.0 ?
    C5 C6 H6A . . 110.0 ?
    O3 C6 H6B . . 110.0 ?
    C5 C6 H6B . . 110.1 ?
    H6A C6 H6B . . 108.4 ?
    O2 C9 C10 . . 109.2(4) ?
    O2 C9 H9A . . 109.8 ?
    C10 C9 H9A . . 109.8 ?
    O2 C9 H9B . . 109.8 ?
    C10 C9 H9B . . 109.9 ?
    H9A C9 H9B . . 108.3 ?
    O6 C12 C11 . . 108.7(4) ?
    O6 C12 H12A . . 110.0 ?
    C11 C12 H12A . . 110.0 ?
    O6 C12 H12B . . 109.9 ?
    C11 C12 H12B . . 110.0 ?
    H12A C12 H12B . . 108.3 ?
    O3 C7 C8 . . 109.7(4) ?
    O3 C7 H7A . . 109.7 ?
    C8 C7 H7A . . 109.7 ?
    O3 C7 H7B . . 109.8 ?
    C8 C7 H7B . . 109.8 ?
    H7A C7 H7B . . 108.2 ?
    O1 C11 C12 . . 109.4(4) ?
    O1 C11 H11A . . 109.8 ?
    C12 C11 H11A . . 109.9 ?
    O1 C11 H11B . . 109.8 ?
    C12 C11 H11B . . 109.7 ?
    H11A C11 H11B . . 108.2 ?
    O5 C3 C4 . . 109.1(4) ?
    O5 C3 H3D . . 109.9 ?
    C4 C3 H3D . . 109.9 ?
    O5 C3 H3E . . 109.8 ?
    C4 C3 H3E . . 109.8 ?
    H3D C3 H3E . . 108.3 ?
    O5 C2 C1 . . 103.6(18) ?
    O5 C2 H2A . . 111.0 ?
    C1 C2 H2A . . 110.9 ?
    O5 C2 H2B . . 111.1 ?
    C1 C2 H2B . . 111.2 ?
    H2A C2 H2B . . 109.0 ?
    O5 C2 H2'A . . 124.4 ?
    C1 C2 H2'A . . 75.3 ?
    H2A C2 H2'A . . 121.4 ?
    O5 C2 H2'B . . 141.5 ?
    C1 C2 H2'B . . 79.0 ?
    H2B C2 H2'B . . 103.1 ?
    H2'A C2 H2'B . . 93.7 ?
    C1 C2' O5 . . 111(2) ?
    C1 C2' H2A . . 129.8 ?
    O5 C2' H2A . . 79.9 ?
    C1 C2' H2B . . 144.9 ?
    O5 C2' H2B . . 83.4 ?
    H2A C2' H2B . . 83.3 ?
    C1 C2' H2'A . . 109.3 ?
    O5 C2' H2'A . . 109.5 ?
    H2A C2' H2'A . . 112.6 ?
    H2B C2' H2'A . . 36.7 ?
    C1 C2' H2'B . . 109.6 ?
    O5 C2' H2'B . . 109.7 ?
    H2B C2' H2'B . . 94.3 ?
    H2'A C2' H2'B . . 108.1 ?
    O4 C4 C3 . . 108.9(4) ?
    O4 C4 H4A . . 109.9 ?
    C3 C4 H4A . . 110.0 ?
    O4 C4 H4B . . 109.9 ?
    C3 C4 H4B . . 109.9 ?
    H4A C4 H4B . . 108.3 ?
    C19 N1 C15 . . 105.0(3) ?
    C19 N2 C16 . . 107.6(3) ?
    C19 N2 H2C . . 126.2 ?
    C16 N2 H2C . . 126.3 ?
    N2 C16 C17 . . 132.4(3) ?
    N2 C16 C15 . . 104.9(3) ?
    C17 C16 C15 . . 122.7(3) ?
    N1 C19 N2 . . 112.8(3) ?
    N1 C19 C20 . . 123.5(3) ?
    N2 C19 C20 . . 123.7(3) ?
    C18 C17 C16 . . 116.5(4) ?
    C18 C17 H17A . . 121.8 ?
    C16 C17 H17A . . 121.7 ?
    N3 C20 C19 . . 112.4(3) ?
    N3 C20 H20A . . 109.1 ?
    C19 C20 H20A . . 109.1 ?
    N3 C20 H20B . . 109.1 ?
    C19 C20 H20B . . 109.0 ?
    H20A C20 H20B . . 108.1 ?
    C14 C18 C17 . . 121.8(4) ?
    C14 C18 H18A . . 119.0 ?
    C17 C18 H18A . . 119.1 ?
    C16 C15 N1 . . 109.8(3) ?
    C16 C15 C13 . . 119.7(3) ?
    N1 C15 C13 . . 130.6(3) ?
    C14 C13 C15 . . 117.3(4) ?
    C14 C13 H13A . . 121.6 ?
    C15 C13 H13A . . 121.1 ?
    C18 C14 C13 . . 122.0(4) ?
    C18 C14 H14A . . 118.9 ?
    C13 C14 H14A . . 119.1 ?
    C20 N3 H3A . . 110.1 ?
    C20 N3 H3B . . 109.2 ?
    H3A N3 H3B . . 109.5 ?
    C20 N3 H3C . . 109.1 ?
    H3A N3 H3C . . 109.5 ?
    H3B N3 H3C . . 109.5 ?
    H1WA O1W H1WB . . 91(6) ?
loop_
    _geom_hbond_atom_site_label_D
    _geom_hbond_atom_site_label_H
    _geom_hbond_atom_site_label_A
    _geom_hbond_site_symmetry_A
    _geom_hbond_distance_DH
    _geom_hbond_distance_HA
    _geom_hbond_distance_DA
    _geom_hbond_angle_DHA
    N2 H2C O10 . 0.90 2.26 3.032(6) 143.1
    N2 H2C O9 . 0.90 2.45 3.318(7) 162.0
    N3 H3A O1 . 0.90 2.10 2.850(4) 140.6
    N3 H3A O2 . 0.90 2.31 2.940(4) 126.8
    N3 H3B O3 . 0.90 2.06 2.831(4) 142.9
    N3 H3B O4 . 0.90 2.24 2.965(4) 136.8
    N3 H3C O5 . 0.90 2.12 2.934(4) 150.7
    N3 H3C O6 . 0.90 2.39 2.964(4) 122.0
    O1W H1WA N1 . 0.90(7) 2.01(7) 2.873(5) 161(6)
    O1W H1WB O7 3_576 0.78(6) 2.50(6) 3.202(6) 150(6)
    O1W H1WB Cl1 3_576 0.78(6) 2.98(6) 3.758(5) 173(6)
data_global
_journal_date_recd_electronic     2011-10-03
_journal_date_accepted     2011-11-25
_journal_name_full     'Acta Crystallographica, Section E'
_journal_year     2012
_journal_volume     68
_journal_issue      1
_journal_page_first     o25
_journal_page_last     o25
_journal_paper_category     QO
_journal_paper_doi     10.1107/S1600536811050665
_journal_coeditor_code     BX2375
_publ_contact_author_name     'Su-Wen Sun'
_publ_contact_author_address
;
College of Chemistry and Chemical Engineering
Southeast University
Nanjing 211189
People's Republic of China
;
_publ_contact_author_email     'sunsuwen 5127@163.com'
_publ_contact_author_fax     ?
_publ_contact_author_phone     ?
_publ_section_title
;
(1<i>H</i>-Benzimidazol-2-yl)methanaminium perchlorate--18-crown-6--water
(1/1/1)
;
loop_
    _publ_author_name
    _publ_author_footnote
    _publ_author_address
    'Sun, Su-Wen' .
;
Ordered Matter Science Research Cente
College of Chemistry and Chemical Engineering
Southeast University
Nanjing 211189
People's Republic of China
;
