# Supplementary material for: (1H-Benzimidazol-2-yl)methanaminium perchlorate–18-crown-6–water (1/1/1)
Source: Acta Crystallogr Sect E Struct Rep Online. 2011 Dec 3;68(Pt 1):o25. doi: 10.1107/S1600536811050665 (PMC3254365; doi:10.1107/S1600536811050665)
Supplement: Supplementary file 2 [file e-68-00o25-Isup2.hkl]

# 
# h,k,l, Fc-squared, Fo-squared, sigma(Fo-squared) and status flag 
# 
data_I
_shelx_title ' 1 in P2(1)/n' 
_shelx_refln_list_code          4 
_shelx_F_calc_maximum      213.43 
_exptl_crystal_F_000      1128.00 
_reflns_d_resolution_high  0.7700 
 
loop_ 
 _symmetry_equiv_pos_as_xyz 
 'x, y, z' 
 '-x+1/2, y+1/2, -z+1/2' 
 '-x, -y, -z' 
 'x-1/2, -y-1/2, z-1/2' 
 
_cell_length_a    11.7031 
_cell_length_b    18.6234 
_cell_length_c    12.4772 
_cell_angle_alpha  90.000 
_cell_angle_beta  106.064 
_cell_angle_gamma  90.000 
 
_shelx_F_squared_multiplier     1.000 
 
loop_ 
 _refln_index_h 
 _refln_index_k 
 _refln_index_l 
 _refln_F_squared_calc 
 _refln_F_squared_meas 
 _refln_F_squared_sigma 
 _refln_observed_status 
   2   0   0    31214.67    33181.34   2116.79 o 
   4   0   0      254.30      311.77     16.72 o 
   6   0   0     3786.37     3667.11    181.20 o 
   8   0   0     4454.78     4156.26    247.90 o 
  10   0   0      138.95      131.60     20.78 o 
  12   0   0      271.98      357.45     68.29 o 
  14   0   0        1.04       -3.37     23.75 o 
   2   1   0      678.17      964.75     31.07 o 
   3   1   0    45553.48    34363.61   1943.43 o 
   4   1   0      540.87      487.79     28.81 o 
   5   1   0      372.36      382.32     21.42 o 
   6   1   0       13.47       24.84     10.15 o 
   7   1   0     2399.94     2532.99    119.62 o 
   8   1   0      919.94      995.72     58.19 o 
   9   1   0     2744.49     2535.75    129.73 o 
  10   1   0      377.03      379.03     43.72 o 
  11   1   0       16.51       21.57      9.84 o 
  12   1   0        7.84       20.30     12.82 o 
  13   1   0        0.71       -0.97      8.85 o 
  14   1   0        0.02       -2.35     17.28 o 
   2   2   0     9951.88    10386.90    297.87 o 
   3   2   0     8722.86     9480.35    286.46 o 
   4   2   0       33.14       36.09      2.87 o 
   5   2   0      388.07      406.66     14.30 o 
   6   2   0     4692.41     4435.99    161.32 o 
   7   2   0        2.88        6.97      4.55 o 
   8   2   0        6.28       31.19      5.47 o 
   9   2   0        2.41       34.13     15.91 o 
  10   2   0        1.74        9.06      6.33 o 
  11   2   0      239.11      264.50     21.45 o 
  12   2   0       35.88       17.25     11.29 o 
  13   2   0       10.97        6.16      8.31 o 
  14   2   0        5.35       42.25     27.08 o 
   1   3   0       20.74       17.48      1.31 o 
   2   3   0     1204.04     1221.88     29.51 o 
   3   3   0     1697.71     1754.08     89.27 o 
   4   3   0      445.91      456.09     13.32 o 
   5   3   0      219.59      186.29      7.69 o 
   6   3   0       13.49       23.63      7.50 o 
   7   3   0      113.22      120.13      8.90 o 
   8   3   0      243.74      234.30     14.40 o 
   9   3   0       32.52       24.31      6.28 o 
  10   3   0       54.58       81.44     14.62 o 
  11   3   0        4.01       -3.56      5.77 o 
  12   3   0        3.12        2.85      6.76 o 
  13   3   0        6.16        8.08     11.22 o 
  14   3   0        6.19       42.76     39.85 o 
   0   4   0     2405.90     2714.66     67.96 o 
   1   4   0    22582.44    22001.77    596.81 o 
   2   4   0    12862.09    14306.50    468.26 o 
   3   4   0      287.25      191.30      6.91 o 
   4   4   0     1543.17     1451.47     40.19 o 
   5   4   0      338.23      286.48     10.94 o 
   6   4   0       10.33       10.08      3.39 o 
   7   4   0      598.65      581.12     25.67 o 
   8   4   0       76.76      107.17      9.47 o 
   9   4   0       63.40       59.21      9.80 o 
  10   4   0      119.16      139.61     17.77 o 
  11   4   0       10.01       -7.23      7.23 o 
  12   4   0       47.38       40.37     15.87 o 
  13   4   0        9.22        7.56     12.63 o 
  14   4   0        1.73       29.18     27.28 o 
   1   5   0      684.67      569.47     15.51 o 
   2   5   0      974.74     1006.83     25.28 o 
   3   5   0     2770.89     2629.25    114.88 o 
   4   5   0       18.70       21.31      3.71 o 
   5   5   0       18.95       21.70      6.33 o 
   6   5   0      259.58      285.99     14.90 o 
   7   5   0       17.23       18.20      4.24 o 
   8   5   0        0.40       -1.29      3.83 o 
   9   5   0      191.32      192.04     35.23 o 
  10   5   0       17.16       33.88     10.72 o 
  11   5   0      117.67      129.65     17.26 o 
  12   5   0        8.92        0.74      7.56 o 
  13   5   0        7.41        7.72     11.77 o 
  14   5   0        0.13       -1.07     23.75 o 
   0   6   0     6279.86     6245.65    249.24 o 
   1   6   0     9621.20     9327.87    308.82 o 
   2   6   0      170.52      173.15      6.42 o 
   3   6   0     2331.70     2104.76     61.80 o 
   4   6   0        4.08        8.50      3.32 o 
   5   6   0     1197.90     1102.60     56.77 o 
   6   6   0      117.08      126.92      8.44 o 
   7   6   0      152.03      174.83     10.57 o 
   8   6   0       34.17       17.56      7.11 o 
   9   6   0      242.97      295.74     23.04 o 
  10   6   0       11.75       27.90      8.98 o 
  11   6   0       50.84       34.19     12.61 o 
  12   6   0       13.43        8.96      8.62 o 
  13   6   0        7.51       26.74     14.99 o 
  14   6   0        4.01       -4.47     18.27 o 
   1   7   0        6.37        4.82      2.44 o 
   2   7   0      598.32      672.32     23.46 o 
   3   7   0        4.57       -0.26      2.47 o 
   4   7   0      150.37      162.22      8.29 o 
   5   7   0       67.09       78.94      5.72 o 
   6   7   0      117.24      128.24      7.80 o 
   7   7   0      139.55      185.04     11.80 o 
   8   7   0       58.17       98.60      8.78 o 
   9   7   0      108.52      115.15     13.06 o 
  10   7   0       30.66       20.52      7.62 o 
  11   7   0       38.23       29.27     10.22 o 
  12   7   0        5.71       -3.41      7.46 o 
  13   7   0       11.21       19.99     32.85 o 
   0   8   0      292.50      321.64     16.32 o 
   1   8   0     2212.45     1774.67     58.78 o 
   2   8   0      120.52      141.10      9.22 o 
   3   8   0     2211.11     1962.48     64.28 o 
   4   8   0       99.65       65.00      5.72 o 
   5   8   0      160.19      111.37     11.42 o 
   6   8   0      755.06      807.15     33.07 o 
   7   8   0       98.28       80.62      8.10 o 
   8   8   0      284.40      327.14     22.11 o 
   9   8   0       14.29       10.83      7.17 o 
  10   8   0        0.70        1.04      9.67 o 
  11   8   0       65.27       63.24     12.88 o 
  12   8   0        2.08        0.24      9.23 o 
  13   8   0        0.47       24.07     17.03 o 
   1   9   0      123.31      110.40      7.25 o 
   2   9   0     1237.34     1107.39     42.46 o 
   3   9   0        7.56       12.02      3.59 o 
   4   9   0        0.01       12.53      5.80 o 
   5   9   0      168.32      171.62      9.96 o 
   6   9   0       46.55       66.47      6.77 o 
   7   9   0       55.26       77.14      7.81 o 
   8   9   0        6.91        9.86      5.77 o 
   9   9   0       96.69      117.17     14.46 o 
  10   9   0       24.75       41.25     16.54 o 
  11   9   0        7.31        8.98      8.71 o 
  12   9   0       42.36       22.36     14.04 o 
  13   9   0       11.84       28.55     19.00 o 
   0  10   0     1373.21     1145.24     58.86 o 
   1  10   0     2036.60     1990.88     69.42 o 
   2  10   0      929.43      731.39     51.09 o 
   3  10   0      587.34      647.72     24.99 o 
   4  10   0     1731.52     1518.00     70.17 o 
   5  10   0      174.03      166.50     13.87 o 
   6  10   0      155.29      150.67     10.89 o 
   7  10   0      116.18      106.22     11.25 o 
   8  10   0      127.43      115.14     13.84 o 
   9  10   0       42.49       43.52     11.13 o 
  10  10   0       77.35      114.23     18.36 o 
  11  10   0       30.28       30.58     12.20 o 
  12  10   0        6.42        6.82     11.20 o 
  13  10   0        5.21       25.09     19.11 o 
   1  11   0       63.85       61.67      6.39 o 
   2  11   0     1203.29     1234.74     46.37 o 
   3  11   0      185.20      246.00     14.18 o 
   4  11   0       73.86       71.95      7.62 o 
   5  11   0        4.98       10.19      5.78 o 
   6  11   0      288.68      350.02     19.56 o 
   7  11   0        9.10       24.62      8.21 o 
   8  11   0        1.16       15.73      7.18 o 
   9  11   0       34.59       32.40     10.43 o 
  10  11   0        6.44       12.15      9.74 o 
  11  11   0        9.82       -6.16     10.39 o 
  12  11   0        0.39       24.14     31.08 o 
  13  11   0        1.10       -4.32     34.41 o 
   0  12   0       14.74        6.85      5.95 o 
   1  12   0       40.87       59.08      6.31 o 
   2  12   0     1183.46     1133.37     46.20 o 
   3  12   0       14.90        0.48      3.42 o 
   4  12   0      756.14      817.43     37.76 o 
   5  12   0        2.90       14.91      5.24 o 
   6  12   0       27.82       27.38     11.73 o 
   7  12   0        0.14       -0.96      5.12 o 
   8  12   0       53.81       72.19     12.17 o 
   9  12   0        7.19       12.37      8.15 o 
  10  12   0       30.35       50.20     13.40 o 
  11  12   0        0.03       -4.64     14.16 o 
  12  12   0       48.96      105.23     52.54 o 
   1  13   0      222.27      247.37     14.70 o 
   2  13   0       29.16       32.61      6.49 o 
   3  13   0       30.03       15.51      7.90 o 
   4  13   0      104.51      112.17     14.05 o 
   5  13   0        4.19       -1.37      5.77 o 
   6  13   0       89.94      100.99     12.90 o 
   7  13   0        0.04       10.85      6.55 o 
   8  13   0      154.15      160.39     19.32 o 
   9  13   0        3.21       10.45      8.21 o 
  10  13   0        4.65        5.83     11.59 o 
  11  13   0       41.41       33.46     19.93 o 
  12  13   0        3.38       21.70     19.20 o 
   0  14   0      383.14      347.47     29.92 o 
   1  14   0     1045.82      906.94     41.81 o 
   2  14   0      109.63      108.19     10.38 o 
   3  14   0      692.15      660.90     38.01 o 
   4  14   0       47.20       85.46     13.47 o 
   5  14   0      291.45      305.46     28.88 o 
   6  14   0      276.17      264.54     23.20 o 
   7  14   0      220.44      234.35     21.32 o 
   8  14   0      143.98      162.51     22.34 o 
   9  14   0       59.99       52.92     13.18 o 
  10  14   0        7.51       15.08     11.95 o 
  11  14   0        8.57       10.03     15.64 o 
   1  15   0       32.59       25.14      6.68 o 
   2  15   0       33.57       58.68      9.71 o 
   3  15   0       20.62       18.61      5.73 o 
   4  15   0      152.95      128.03     12.74 o 
   5  15   0      185.50      203.93     16.62 o 
   6  15   0        7.33       -9.27      9.27 o 
   7  15   0       37.15       39.60     12.60 o 
   8  15   0        0.00        2.24      7.36 o 
   9  15   0        8.67       10.84      9.62 o 
  10  15   0        0.81        9.10     13.48 o 
  11  15   0        0.04        8.96     14.87 o 
   0  16   0        6.64       -7.73      7.73 o 
   1  16   0      403.61      379.78     21.98 o 
   2  16   0      173.31      162.58     13.38 o 
   3  16   0      102.67       99.43     10.60 o 
   4  16   0       37.47       42.44      9.79 o 
   5  16   0       21.90       37.81     10.34 o 
   6  16   0        1.76       -4.56      9.14 o 
   7  16   0        3.74        6.05     10.06 o 
   8  16   0        0.92       10.13     10.64 o 
   9  16   0       19.77       11.65     11.68 o 
  10  16   0       39.77       41.83     33.59 o 
   1  17   0       34.78       29.51      7.47 o 
   2  17   0      171.49      174.22     14.93 o 
   3  17   0       53.43       32.05      9.52 o 
   4  17   0        5.92       -2.83      6.17 o 
   5  17   0        0.30       -0.88      7.60 o 
   6  17   0       52.75       42.42     15.40 o 
   7  17   0        0.15        4.22     10.27 o 
   8  17   0        4.95       13.81     11.91 o 
   9  17   0        3.79        3.81     12.72 o 
  10  17   0        1.22       -6.46     13.58 o 
   0  18   0       20.86       46.62     16.33 o 
   1  18   0        1.12        2.81      5.38 o 
   2  18   0       38.95       68.22     12.03 o 
   3  18   0      102.71       77.36     21.12 o 
   4  18   0       63.54       78.75     22.84 o 
   5  18   0      174.51      189.01     25.24 o 
   6  18   0        1.11        5.75     10.47 o 
   7  18   0       98.69       70.72     22.96 o 
   8  18   0        1.47       -8.42     11.33 o 
   9  18   0        0.04       13.68     15.81 o 
   1  19   0        3.30      -10.53     10.53 o 
   2  19   0       20.78       27.67     17.28 o 
   3  19   0        3.57        1.53      7.02 o 
   4  19   0       42.05       22.05     12.29 o 
   5  19   0       24.45       22.31     11.98 o 
   6  19   0        3.44        7.55     10.36 o 
   7  19   0       12.20       24.71     14.36 o 
   8  19   0        5.28        3.71     10.94 o 
   9  19   0        2.05        4.14     16.00 o 
   0  20   0       91.48       84.68     25.97 o 
   1  20   0       36.06       28.58     13.31 o 
   2  20   0       29.94       15.31      9.30 o 
   3  20   0       28.74       -1.16      8.09 o 
   4  20   0       73.71       83.98     19.54 o 
   5  20   0        1.31        0.24      7.71 o 
   6  20   0       33.35       61.70     25.55 o 
   7  20   0        0.08        8.77     17.52 o 
   8  20   0       23.28       21.39     17.50 o 
   1  21   0        0.80        5.75     10.49 o 
   2  21   0        0.96       32.38     15.95 o 
   3  21   0        0.79      -13.71     13.71 o 
   4  21   0        0.21       12.63     14.24 o 
   5  21   0        0.01       37.33     26.24 o 
   6  21   0        3.25       -3.94     10.91 o 
   7  21   0        1.64      -12.80     20.51 o 
   0  22   0       51.59        6.21     28.05 o 
   1  22   0       19.17        9.69     11.85 o 
   2  22   0       60.74      112.37     29.18 o 
   3  22   0        0.15        9.31     12.56 o 
   4  22   0        8.12       17.22     16.45 o 
   5  22   0        7.47      -11.68     26.43 o 
   6  22   0       13.25       31.22     26.77 o 
   1  23   0        0.03       12.52     13.71 o 
   2  23   0        6.25       17.33     23.56 o 
   3  23   0        0.18       -3.66     13.84 o 
   4  23   0        5.70       21.59     18.74 o 
   0  24   0        4.37       13.79     34.18 o 
   1  24   0        4.57       25.24     20.50 o 
 -13   0   1       23.12       23.61     14.65 o 
 -11   0   1       48.56       73.88     16.24 o 
  -9   0   1      249.22      202.10     19.70 o 
  -7   0   1      524.50      416.81     26.22 o 
  -5   0   1       28.03       29.00      4.57 o 
  -3   0   1       86.42      147.36     11.54 o 
   3   0   1    21967.55    20016.13   1326.05 o 
   5   0   1      256.31        1.25      3.07 o 
   7   0   1       45.90       83.41     16.15 o 
   9   0   1       70.97       55.79     27.92 o 
  11   0   1       68.55       86.16     37.92 o 
  13   0   1       18.82        7.12     23.98 o 
 -14   1   1        5.57       16.98     21.76 o 
 -13   1   1        1.71        2.17      8.30 o 
 -12   1   1       18.44        9.48      7.76 o 
 -11   1   1       41.23       25.85      8.30 o 
 -10   1   1       14.23       10.54      6.35 o 
  -9   1   1       83.00       77.76      9.05 o 
  -8   1   1       53.69       42.71      5.53 o 
  -7   1   1     1214.74     1214.43     49.69 o 
  -6   1   1      478.40      466.46     17.36 o 
  -5   1   1     4794.02     4694.70    146.43 o 
  -4   1   1      705.41      931.67     25.51 o 
  -3   1   1      136.85       74.23      4.44 o 
  -2   1   1      448.87      325.60      5.30 o 
   1   1   1      242.45      375.02      4.58 o 
   2   1   1     2896.71     3332.94    160.40 o 
   3   1   1     8562.34     8095.61    549.78 o 
   4   1   1     1056.28     1156.87     66.72 o 
   5   1   1      840.36      802.63     28.11 o 
   6   1   1     2188.17     2388.98    104.52 o 
   7   1   1       74.81      100.40     11.41 o 
   8   1   1      114.98      107.08     12.04 o 
   9   1   1      345.36      355.61     29.34 o 
  10   1   1        1.74       17.61      7.03 o 
  11   1   1        3.65        6.13      6.57 o 
  12   1   1      104.83      101.52     17.58 o 
  13   1   1       26.35       33.87     14.67 o 
  14   1   1        0.96       12.39     20.59 o 
 -14   2   1        1.75       -4.45     17.99 o 
 -13   2   1       21.31       33.66     15.13 o 
 -12   2   1        3.99        1.53      6.02 o 
 -11   2   1       12.33       17.53      7.16 o 
 -10   2   1       54.59       77.42      9.06 o 
  -9   2   1      275.67      260.49     16.37 o 
  -8   2   1       16.08       20.02      4.74 o 
  -7   2   1       13.41        5.31      3.50 o 
  -6   2   1      792.70      773.17     32.87 o 
  -5   2   1      504.10      388.31     22.13 o 
  -4   2   1     5118.73     5039.01    156.62 o 
  -3   2   1    10621.09    10908.11    326.16 o 
  -2   2   1    20373.84    21300.17    508.46 o 
  -1   2   1     8718.42     8582.00    116.18 o 
   1   2   1      122.46      126.07      2.72 o 
   2   2   1    33881.27    33090.12    668.03 o 
   3   2   1     6751.41     7298.50    343.03 o 
   4   2   1      955.11      810.16     54.12 o 
   5   2   1        0.43       -1.95      4.08 o 
   6   2   1     2281.19     2201.74    136.48 o 
   7   2   1      182.66      203.51     14.78 o 
   8   2   1       22.24       22.19      5.25 o 
   9   2   1      472.16      452.04     26.82 o 
  10   2   1      221.68      256.65     23.19 o 
  11   2   1       18.72       18.52      8.60 o 
  12   2   1       40.48       23.80     14.21 o 
  13   2   1       16.22        2.53     10.24 o 
  14   2   1        3.89        5.03     18.67 o 
 -14   3   1        0.60        5.01     30.12 o 
 -13   3   1       13.70       21.88     15.02 o 
 -12   3   1       14.48       -5.23      7.48 o 
 -11   3   1        2.01       11.52      7.05 o 
 -10   3   1       45.91       51.08      9.21 o 
  -9   3   1        8.29        4.06      4.21 o 
  -8   3   1      669.65      670.98     40.57 o 
  -7   3   1       79.07       97.23     10.60 o 
  -6   3   1      440.21      468.58     24.85 o 
  -5   3   1      903.21      731.52     52.98 o 
  -4   3   1      849.92      770.01     23.92 o 
  -3   3   1     3953.54     3678.97    158.20 o 
  -2   3   1     6632.50     5869.48    169.12 o 
  -1   3   1     2568.64     2835.72     50.73 o 
   0   3   1     1738.87     1636.53     21.08 o 
   1   3   1      141.37      271.80      5.10 o 
   2   3   1       65.57       68.79      3.12 o 
   3   3   1     3419.89     3582.70     77.46 o 
   4   3   1     1065.66     1052.58     41.32 o 
   5   3   1      437.44      575.99     45.56 o 
   6   3   1     5412.21     5840.39    377.67 o 
   7   3   1       11.32       16.49      5.71 o 
   8   3   1      283.04      302.38     18.10 o 
   9   3   1      445.87      491.26     28.94 o 
  10   3   1        4.11        0.59      5.25 o 
  11   3   1       64.98       76.78     14.15 o 
  12   3   1       27.49        1.90      7.29 o 
  13   3   1        0.65        3.29      8.60 o 
  14   3   1       10.02       -6.49     19.42 o 
 -14   4   1        9.51       14.16     20.48 o 
 -13   4   1        6.49        4.10     10.31 o 
 -12   4   1      112.75      104.58     14.15 o 
 -11   4   1        0.68       -5.23      5.54 o 
 -10   4   1      147.29      171.50     14.27 o 
  -9   4   1       41.09       35.24     12.36 o 
  -8   4   1       51.74       34.84      8.42 o 
  -7   4   1       20.58       15.50      6.83 o 
  -6   4   1        0.38        2.56      3.34 o 
  -5   4   1     1428.08     1338.75    133.52 o 
  -4   4   1     1205.73      959.43     38.20 o 
  -3   4   1      652.12      778.99     25.53 o 
  -2   4   1     7610.65     7646.99    259.46 o 
  -1   4   1      457.32      373.41     11.26 o 
   0   4   1        0.79        0.74      1.00 o 
   1   4   1     2999.19     2566.24     47.34 o 
   2   4   1    16151.45    15583.58    340.96 o 
   3   4   1       23.48       30.92      2.26 o 
   4   4   1     3372.26     3645.39    168.77 o 
   5   4   1     1192.32     1345.28     41.70 o 
   6   4   1       12.78       34.26      5.48 o 
   7   4   1       81.93       64.28      7.68 o 
   8   4   1      175.62      164.14     11.92 o 
   9   4   1      213.69      233.40     16.85 o 
  10   4   1      155.29      147.10     22.59 o 
  11   4   1       38.68       63.12     17.88 o 
  12   4   1       33.17       29.47     11.38 o 
  13   4   1       21.92       15.72     10.18 o 
  14   4   1        4.44        5.43     19.56 o 
 -14   5   1        1.11       -6.30     17.89 o 
 -13   5   1        0.08       24.01     19.13 o 
 -12   5   1        0.17       -2.11      7.06 o 
 -11   5   1       46.66       69.00     11.78 o 
 -10   5   1        0.12       -2.79      4.77 o 
  -9   5   1      164.60      160.71     14.57 o 
  -8   5   1        0.09       -2.45      3.84 o 
  -7   5   1      166.92      141.65     10.24 o 
  -6   5   1      133.32      159.45     10.69 o 
  -5   5   1      189.85      180.83     11.09 o 
  -4   5   1       32.84       74.27      9.31 o 
  -3   5   1        3.66       13.62      6.43 o 
  -2   5   1      401.31      293.36     10.71 o 
  -1   5   1        5.77        2.63      1.78 o 
   0   5   1     7517.95     7652.46    169.39 o 
   1   5   1      466.51      577.62     13.08 o 
   2   5   1       24.62       17.18      1.86 o 
   3   5   1       60.13       54.02      3.30 o 
   4   5   1      132.08      181.54      6.90 o 
   5   5   1      392.28      422.52     18.55 o 
   6   5   1      140.39      163.07      8.39 o 
   7   5   1       83.27       89.58      8.33 o 
   8   5   1       22.15       30.50      6.73 o 
   9   5   1       98.25      137.34     14.71 o 
  10   5   1        0.15       -4.58      7.51 o 
  11   5   1       73.64       90.37     15.90 o 
  12   5   1       64.28       99.27     19.81 o 
  13   5   1        0.20       20.66     14.51 o 
  14   5   1       20.98       -0.15     23.60 o 
 -14   6   1        5.95       13.05     20.89 o 
 -13   6   1        4.08        3.26     10.60 o 
 -12   6   1        0.36        6.08      9.42 o 
 -11   6   1        2.38       -0.03      6.30 o 
 -10   6   1       38.47       44.60     11.74 o 
  -9   6   1      391.91      445.97     28.80 o 
  -8   6   1      108.03      119.13     11.14 o 
  -7   6   1      222.92      287.92     17.29 o 
  -6   6   1       90.66       66.59      7.65 o 
  -5   6   1       29.31       52.50      6.16 o 
  -4   6   1      886.20     1188.83     41.95 o 
  -3   6   1       23.68       40.97      3.90 o 
  -2   6   1       13.97       45.87      6.56 o 
  -1   6   1     5733.84     5736.47    234.68 o 
   0   6   1      438.48      454.50     12.21 o 
   1   6   1     2767.26     2744.60     67.46 o 
   2   6   1      632.19      489.15     20.96 o 
   3   6   1      213.91      236.14      8.68 o 
   4   6   1        6.75        2.40      2.89 o 
   5   6   1      380.48      468.42     15.73 o 
   6   6   1      250.18      227.88     10.40 o 
   7   6   1       49.92       60.59      5.39 o 
   8   6   1        0.03       -1.00      4.73 o 
   9   6   1       14.71       21.10      9.31 o 
  10   6   1       27.93       35.72     13.98 o 
  11   6   1       13.82       28.02     10.34 o 
  12   6   1        9.57        0.68      8.58 o 
  13   6   1        4.38       20.92     16.04 o 
 -14   7   1        0.85        1.39     18.86 o 
 -13   7   1        0.89        5.05     13.54 o 
 -12   7   1        4.96        2.39      8.94 o 
 -11   7   1       17.10       16.32     19.04 o 
 -10   7   1       30.82       34.39     17.10 o 
  -9   7   1       15.48       10.63      5.83 o 
  -8   7   1      218.73      218.87     16.21 o 
  -7   7   1      113.34       95.84     10.00 o 
  -6   7   1      873.52      754.44     41.04 o 
  -5   7   1        0.01       -2.03      2.57 o 
  -4   7   1      949.43      772.17     26.86 o 
  -3   7   1      714.72      563.95     39.75 o 
  -2   7   1      434.08      241.75     14.73 o 
  -1   7   1       17.49       26.19      4.25 o 
   0   7   1       88.38       91.33      4.82 o 
   1   7   1        6.48        3.98      2.16 o 
   2   7   1      173.66      175.21      7.81 o 
   3   7   1      527.95      571.80     18.21 o 
   4   7   1        0.08        9.67      5.11 o 
   5   7   1       64.92       62.06      4.34 o 
   6   7   1       20.32       34.20      6.91 o 
   7   7   1        0.80        4.40      5.31 o 
   8   7   1        3.58       14.71      6.76 o 
   9   7   1        4.18       38.25     10.61 o 
  10   7   1       35.12       62.25     12.67 o 
  11   7   1       54.07       80.99     14.88 o 
  12   7   1        0.10       -8.51      8.51 o 
  13   7   1        1.36       33.63     16.53 o 
 -14   8   1        0.02       34.90     21.10 o 
 -13   8   1       20.85        9.98     14.22 o 
 -12   8   1       19.38       39.83     14.52 o 
 -11   8   1        4.84        9.13      6.72 o 
 -10   8   1       21.04       17.44      8.19 o 
  -9   8   1        1.79       -0.55      8.13 o 
  -8   8   1      142.10      196.98     27.61 o 
  -7   8   1      129.60      126.05     16.18 o 
  -6   8   1      291.69      283.30     18.26 o 
  -5   8   1      372.41      296.61     13.64 o 
  -4   8   1      273.50      222.36     18.52 o 
  -3   8   1      445.13      652.14     45.08 o 
  -2   8   1       71.17      115.63      7.66 o 
  -1   8   1      613.48      614.56     19.76 o 
   0   8   1     7135.95     6863.94    225.82 o 
   1   8   1     1270.77     1347.71     43.69 o 
   2   8   1     2178.26     2228.26     66.09 o 
   3   8   1     2092.39     1762.37     54.35 o 
   4   8   1       56.13       33.44      3.86 o 
   5   8   1        3.32        3.42      4.76 o 
   6   8   1       14.04       49.24      8.59 o 
   7   8   1      147.22      165.29     23.82 o 
   8   8   1      372.48      257.19     21.34 o 
   9   8   1        4.66        1.97      6.26 o 
  10   8   1       29.84       39.47     11.14 o 
  11   8   1        4.49        1.38      6.93 o 
  12   8   1        0.00       -5.57      8.83 o 
  13   8   1        0.94        8.33     15.71 o 
 -13   9   1       12.54        6.16      9.67 o 
 -12   9   1        0.15        5.39     11.01 o 
 -11   9   1        7.22       17.12      7.78 o 
 -10   9   1        8.36        8.59      7.53 o 
  -9   9   1      193.34      207.17     32.73 o 
  -8   9   1       28.90       74.10      9.32 o 
  -7   9   1       40.96       22.04      5.63 o 
  -6   9   1      129.92      118.38      9.13 o 
  -5   9   1      710.57      643.41     27.19 o 
  -4   9   1      356.44      398.86     19.76 o 
  -3   9   1     1341.44     1126.78     68.65 o 
  -2   9   1      146.91      194.35     10.08 o 
  -1   9   1      434.29      567.58     20.66 o 
   0   9   1     4423.02     4745.46    160.60 o 
   1   9   1      425.29      389.17     16.59 o 
   2   9   1       15.16        7.66      5.23 o 
   3   9   1      285.57      330.23     13.33 o 
   4   9   1      210.94      228.26     11.16 o 
   5   9   1       58.71       55.32      5.94 o 
   6   9   1       28.79       62.56      9.66 o 
   7   9   1      173.32      244.45     19.80 o 
   8   9   1       38.96       37.00      9.17 o 
   9   9   1      238.40      305.05     26.50 o 
  10   9   1       11.23       17.94      9.07 o 
  11   9   1        0.79       -3.03      9.03 o 
  12   9   1        0.27        2.67     11.41 o 
  13   9   1        8.56        3.66     14.03 o 
 -13  10   1        2.91       24.64     17.76 o 
 -12  10   1        3.03       16.29     11.95 o 
 -11  10   1        9.62       21.92     13.11 o 
 -10  10   1        3.47        8.81      8.74 o 
  -9  10   1        0.99       13.54     10.53 o 
  -8  10   1       72.96      108.48     11.19 o 
  -7  10   1      341.37      429.56     23.60 o 
  -6  10   1      438.60      484.98     23.74 o 
  -5  10   1      125.02      149.96     17.74 o 
  -4  10   1       12.24       32.60      8.11 o 
  -3  10   1      819.38      869.29     35.29 o 
  -2  10   1       27.01       13.97      5.77 o 
  -1  10   1     1030.58      923.42     33.69 o 
   0  10   1     2467.04     2756.86     95.94 o 
   1  10   1     1801.99     1482.63     51.73 o 
   2  10   1      989.46      980.00     33.82 o 
   3  10   1       53.42       48.47      8.09 o 
   4  10   1       13.02       22.85      6.36 o 
   5  10   1      239.76      186.19     10.42 o 
   6  10   1       18.47       12.60      5.24 o 
   7  10   1      264.68      223.50     18.93 o 
   8  10   1        6.41       13.31      7.40 o 
   9  10   1       34.48       95.05     33.76 o 
  10  10   1       26.62       29.74     11.73 o 
  11  10   1        0.00        6.34      9.10 o 
  12  10   1       26.71       53.17     30.99 o 
  13  10   1        1.20       63.14     48.43 o 
 -13  11   1        0.33        2.07     26.68 o 
 -12  11   1        9.90        5.72     11.39 o 
 -11  11   1       15.68       10.27     10.67 o 
 -10  11   1       40.35       43.92     11.41 o 
  -9  11   1        2.41       12.30      8.13 o 
  -8  11   1       23.03       16.67      6.83 o 
  -7  11   1        3.62       -1.44      5.72 o 
  -6  11   1       44.56       67.11      9.62 o 
  -5  11   1      344.77      303.82     17.19 o 
  -4  11   1       15.29       35.72     11.96 o 
  -3  11   1       47.08       79.07      8.03 o 
  -2  11   1       40.84       44.52      5.72 o 
  -1  11   1      914.86      871.18     37.28 o 
   0  11   1      996.16      821.57     31.09 o 
   1  11   1      275.58      238.88     11.33 o 
   2  11   1        2.36       12.22      4.94 o 
   3  11   1     1320.77     1239.15     46.33 o 
   4  11   1        5.80        4.07      3.69 o 
   5  11   1       75.07       77.39      9.89 o 
   6  11   1      270.40      267.92     18.75 o 
   7  11   1      248.50      324.97     23.85 o 
   8  11   1       25.17       25.64     14.27 o 
   9  11   1       30.71       96.65     30.98 o 
  10  11   1       13.52       18.89     10.03 o 
  11  11   1        4.71       12.25     11.62 o 
  12  11   1        1.17       -2.78     13.47 o 
 -12  12   1       49.55       36.36     20.66 o 
 -11  12   1       34.81       19.75     12.41 o 
 -10  12   1       30.35       44.42     13.09 o 
  -9  12   1      139.05      169.71     18.74 o 
  -8  12   1       92.64      118.32     14.94 o 
  -7  12   1        3.59        8.13      5.09 o 
  -6  12   1      535.20      483.98     26.25 o 
  -5  12   1        9.90       -0.15      4.54 o 
  -4  12   1      308.76      289.24     18.73 o 
  -3  12   1      127.47       94.90      8.98 o 
  -2  12   1      123.48      124.65      9.22 o 
  -1  12   1     1833.85     1767.55     69.41 o 
   0  12   1      833.61      805.26     31.15 o 
   1  12   1      104.60       87.56      8.04 o 
   2  12   1      473.97      422.08     19.96 o 
   3  12   1       13.04       11.98      7.22 o 
   4  12   1      108.14      120.07     10.18 o 
   5  12   1       74.67       71.85      7.37 o 
   6  12   1        8.98       17.66      6.98 o 
   7  12   1       15.53        7.38      6.13 o 
   8  12   1        1.64        6.93      7.05 o 
   9  12   1       91.42      104.87     16.99 o 
  10  12   1        1.15       -0.82      8.54 o 
  11  12   1       21.43       12.54     13.52 o 
  12  12   1        0.00      -12.30     20.27 o 
 -12  13   1       51.10       39.88     21.54 o 
 -11  13   1        1.39       -3.80     11.11 o 
 -10  13   1       19.78       23.34     13.77 o 
  -9  13   1       16.56       23.34      9.46 o 
  -8  13   1      177.36      199.25     20.91 o 
  -7  13   1      101.69       95.88     11.65 o 
  -6  13   1       16.55       18.32      6.44 o 
  -5  13   1       11.45        2.22      4.28 o 
  -4  13   1      995.88      892.90     48.52 o 
  -3  13   1       63.52       76.44      8.75 o 
  -2  13   1      162.17      161.09     13.42 o 
  -1  13   1      218.41      294.12     16.48 o 
   0  13   1      431.71      358.03     18.21 o 
   1  13   1       13.03       56.00     11.46 o 
   2  13   1     1007.64      873.31     45.57 o 
   3  13   1       39.06       48.02      6.37 o 
   4  13   1      187.19      177.19     12.38 o 
   5  13   1       72.85       87.42     11.18 o 
   6  13   1       15.81       22.49      8.54 o 
   7  13   1        5.74        4.66      5.81 o 
   8  13   1       89.41       95.24     18.69 o 
   9  13   1        0.05       10.21     10.81 o 
  10  13   1       63.55       61.64     21.60 o 
  11  13   1        0.18       -4.20     14.13 o 
  12  13   1       14.60       27.74     40.00 o 
 -12  14   1        0.30       -8.88     16.22 o 
 -11  14   1       30.11       19.02     17.57 o 
 -10  14   1       32.34        1.90      9.71 o 
  -9  14   1       36.62       55.73     12.69 o 
  -8  14   1        2.95       -4.38      7.13 o 
  -7  14   1       13.13       34.80     14.36 o 
  -6  14   1      371.05      392.04     26.73 o 
  -5  14   1      124.29      178.54     14.63 o 
  -4  14   1      127.03      135.53     11.48 o 
  -3  14   1      188.21      209.47     15.18 o 
  -2  14   1       35.00       35.71      6.69 o 
  -1  14   1       57.01       49.58      7.36 o 
   0  14   1      288.94      293.47     17.57 o 
   1  14   1      207.33      209.77     12.81 o 
   2  14   1      240.11      247.13     23.26 o 
   3  14   1        9.40       14.09      8.44 o 
   4  14   1       62.24       63.77     10.41 o 
   5  14   1       12.56       25.49      9.39 o 
   6  14   1        2.64       -3.62      7.11 o 
   7  14   1        3.84      -10.06     10.06 o 
   8  14   1       40.61        6.21      9.56 o 
   9  14   1        5.80       11.22     10.52 o 
  10  14   1       33.05        8.91     11.00 o 
  11  14   1        2.47        7.95     16.55 o 
 -11  15   1        2.84       -5.92     15.53 o 
 -10  15   1        2.37        8.74     14.65 o 
  -9  15   1       20.20       10.89     11.28 o 
  -8  15   1       18.66       22.23     12.55 o 
  -7  15   1       16.68       21.42      8.62 o 
  -6  15   1      182.53      160.89     15.33 o 
  -5  15   1        7.03       16.25      6.36 o 
  -4  15   1       91.22      129.30     12.62 o 
  -3  15   1        4.17       12.73      5.69 o 
  -2  15   1       91.92       79.83      8.99 o 
  -1  15   1      265.63      229.22     15.32 o 
   0  15   1       15.67       12.85      6.74 o 
   1  15   1        9.63        2.81      4.48 o 
   2  15   1      284.08      278.25     17.29 o 
   3  15   1        1.84       13.10      6.14 o 
   4  15   1      408.08      387.25     26.07 o 
   5  15   1       25.81       36.69     13.65 o 
   6  15   1        9.43       18.74     12.24 o 
   7  15   1        4.47       29.96     25.61 o 
   8  15   1        8.61       -0.18      8.18 o 
   9  15   1        0.13        7.20      8.46 o 
  10  15   1        1.04       -1.48     12.59 o 
  11  15   1        5.47        7.75     17.09 o 
 -11  16   1        7.02        8.16     16.44 o 
 -10  16   1       49.46       33.29     20.54 o 
  -9  16   1       16.00       66.23     23.34 o 
  -8  16   1       73.06       59.62     14.86 o 
  -7  16   1        1.62        6.32      8.90 o 
  -6  16   1       66.82       82.08     13.48 o 
  -5  16   1      229.10      189.76     24.65 o 
  -4  16   1        7.62        6.41      5.64 o 
  -3  16   1      164.18      159.49     14.44 o 
  -2  16   1      219.06      234.92     16.74 o 
  -1  16   1       45.05       44.64      8.04 o 
   0  16   1      346.97      348.26     21.04 o 
   1  16   1      156.46      151.98     12.13 o 
   2  16   1      281.19      299.11     23.97 o 
   3  16   1      148.94      149.40     17.44 o 
   4  16   1        5.56       -3.73      6.43 o 
   5  16   1        0.05        1.89      7.67 o 
   6  16   1        1.37        4.20      9.48 o 
   7  16   1       18.79       42.60     18.07 o 
   8  16   1        4.61       -1.53     11.70 o 
   9  16   1        0.02       -2.43     12.14 o 
  10  16   1        6.18       -3.97     15.43 o 
 -10  17   1        0.94       -3.19     13.04 o 
  -9  17   1        0.02      -13.53     13.90 o 
  -8  17   1       30.32       21.46     10.24 o 
  -7  17   1        0.52       -7.90      8.64 o 
  -6  17   1       24.08        7.24      8.43 o 
  -5  17   1       27.76       28.63     11.25 o 
  -4  17   1        7.09        8.66      6.23 o 
  -3  17   1       27.84       39.17      8.68 o 
  -2  17   1      247.97      205.04     15.46 o 
  -1  17   1      202.54      175.06     15.45 o 
   0  17   1      122.89       61.73      9.53 o 
   1  17   1      289.46      259.82     23.39 o 
   2  17   1       63.35       40.22      9.91 o 
   3  17   1      113.87      125.78     23.41 o 
   4  17   1       11.02        7.32      9.09 o 
   5  17   1        3.43       16.09     10.17 o 
   6  17   1       25.29       -2.56      7.97 o 
   7  17   1       27.87       23.99     13.38 o 
   8  17   1        4.86        0.31      8.59 o 
   9  17   1       10.33       11.95     15.17 o 
  10  17   1       21.01       37.92     20.28 o 
  -9  18   1       58.10       55.54     32.24 o 
  -8  18   1        9.63        9.13     11.84 o 
  -7  18   1       28.18       31.25     13.00 o 
  -6  18   1       21.57       20.80     10.96 o 
  -5  18   1       14.57        7.94      8.03 o 
  -4  18   1       53.11       68.87     11.25 o 
  -3  18   1       34.44       46.39      9.38 o 
  -2  18   1       31.64       24.82      7.57 o 
  -1  18   1       93.65       98.55     11.87 o 
   0  18   1       79.22       96.36     18.18 o 
   1  18   1       77.33      104.05     15.36 o 
   2  18   1       29.48       37.14     12.99 o 
   3  18   1       22.78       14.44      9.12 o 
   4  18   1       23.88        3.90      9.40 o 
   5  18   1       59.33       53.65     14.92 o 
   6  18   1        9.77       21.06     12.86 o 
   7  18   1        5.50       12.83     11.06 o 
   8  18   1       13.31       16.43     13.62 o 
   9  18   1        0.96        6.73     14.02 o 
  -9  19   1        4.43       -6.84     25.88 o 
  -8  19   1       18.78       32.98     17.82 o 
  -7  19   1        0.11       16.18     12.94 o 
  -6  19   1       38.46       71.55     16.23 o 
  -5  19   1        4.54       40.24     26.48 o 
  -4  19   1        0.95        3.81      7.36 o 
  -3  19   1       35.20       30.95     11.78 o 
  -2  19   1        1.41       15.98      9.21 o 
  -1  19   1       19.78       26.98     11.89 o 
   0  19   1        6.25        1.46      6.45 o 
   1  19   1       19.51       15.68      9.50 o 
   2  19   1        0.01       -1.54      7.22 o 
   3  19   1        2.68       18.49     11.01 o 
   4  19   1       24.26       13.85     13.43 o 
   5  19   1       58.70       68.93     24.32 o 
   6  19   1        2.42        6.81     10.80 o 
   7  19   1       40.63       21.35     14.11 o 
   8  19   1        6.01       30.80     20.84 o 
  -8  20   1        0.12       23.27     16.97 o 
  -7  20   1       21.86        7.96     12.80 o 
  -6  20   1        0.07       -2.91      9.77 o 
  -5  20   1       38.21       40.32     25.26 o 
  -4  20   1       44.11       41.45     12.85 o 
  -3  20   1       39.66       48.84     14.25 o 
  -2  20   1       14.82       21.08     19.62 o 
  -1  20   1        5.18        4.45     10.26 o 
   0  20   1       53.06       48.54     11.05 o 
   1  20   1        4.61       -0.36      7.35 o 
   2  20   1        0.00       -8.49      8.49 o 
   3  20   1        0.36       -0.09      7.77 o 
   4  20   1        0.04       -1.02      9.45 o 
   5  20   1        0.94       22.63     23.72 o 
   6  20   1        0.23        1.25     11.06 o 
   7  20   1        0.38       -1.47      9.76 o 
  -7  21   1        0.15       -2.86     16.99 o 
  -6  21   1       12.83       10.60     21.38 o 
  -5  21   1        1.04       -8.59     15.43 o 
  -4  21   1        0.02       19.94     15.07 o 
  -3  21   1       16.03       29.96     13.94 o 
  -2  21   1        5.34       24.32     15.36 o 
  -1  21   1       58.97       55.54     17.75 o 
   0  21   1        4.09       34.20     32.50 o 
   1  21   1       14.90       22.88     13.01 o 
   2  21   1       13.63       16.30     11.16 o 
   3  21   1        7.67        2.26     10.15 o 
   4  21   1        3.22        8.36     11.88 o 
   5  21   1        0.92        3.84     10.92 o 
   6  21   1        3.25       -7.96     12.41 o 
  -6  22   1        9.44       25.05     24.53 o 
  -5  22   1        2.57       12.28     16.09 o 
  -4  22   1        1.43       15.34     20.30 o 
  -3  22   1        0.12        2.52     15.22 o 
  -2  22   1        0.14      -11.20     12.23 o 
  -1  22   1        0.10        7.12     10.39 o 
   0  22   1        1.65       -6.71     11.21 o 
   1  22   1        1.28        6.07     11.85 o 
   2  22   1        3.82       16.04     15.61 o 
   3  22   1        3.46        6.50     13.92 o 
   4  22   1       14.54        5.64     18.50 o 
   5  22   1        0.10       -1.53     11.95 o 
  -4  23   1        2.97       40.44     21.37 o 
  -3  23   1        2.31       13.23     16.32 o 
  -2  23   1        2.32        8.58     13.94 o 
  -1  23   1        2.21        1.73     10.15 o 
   0  23   1        8.35       14.79     14.14 o 
   1  23   1        2.24       -6.03     14.81 o 
   2  23   1       11.74        7.70     15.33 o 
   3  23   1        6.97       35.37     20.64 o 
   4  23   1       19.21       38.54     22.44 o 
  -1  24   1        3.81        2.42     19.70 o 
   0  24   1        6.48        3.79     19.90 o 
   1  24   1        7.19      -10.43     20.00 o 
 -14   0   2        0.11      -11.03     18.70 o 
 -12   0   2      233.65      215.81     30.17 o 
 -10   0   2        9.72       -7.24      7.24 o 
  -8   0   2     1948.74     1858.21    101.94 o 
  -6   0   2      208.92      169.26     11.62 o 
  -4   0   2    17068.98    16956.25    735.40 o 
  -2   0   2    15042.72    13902.91    296.03 o 
   0   0   2      326.02      308.06     10.36 o 
   2   0   2     8578.24    10367.70    843.33 o 
   4   0   2     9294.13     9687.98    475.95 o 
   6   0   2        2.92        0.99      6.74 o 
   8   0   2       64.47       88.15     14.84 o 
  10   0   2      859.54      835.80     65.93 o 
  12   0   2       31.63       27.09     19.69 o 
 -15   1   2        4.61       26.67     26.82 o 
 -14   1   2        2.23        0.69     12.92 o 
 -13   1   2        2.33        2.29      7.92 o 
 -12   1   2        2.97       -7.50      7.88 o 
 -11   1   2       25.75       18.25      6.46 o 
 -10   1   2      450.69      420.24     23.93 o 
  -9   1   2       20.11       23.30      9.10 o 
  -8   1   2        0.21        0.26      3.82 o 
  -7   1   2     1371.20     1381.36     52.01 o 
  -6   1   2      136.97      144.20      7.66 o 
  -5   1   2       47.27       24.86      2.24 o 
  -4   1   2      698.18      637.81     27.09 o 
  -3   1   2      104.48       97.78      3.72 o 
  -2   1   2     8664.41     9253.23    210.33 o 
  -1   1   2      497.39      561.27     10.18 o 
   0   1   2     3732.68     4055.90     74.62 o 
   1   1   2    22772.65    21226.88    494.46 o 
   2   1   2    36021.21    34418.61   1017.86 o 
   3   1   2     3979.71     3731.98    155.48 o 
   4   1   2     3293.16     3530.62    167.31 o 
   5   1   2      508.97      563.74     23.10 o 
   6   1   2      742.59      726.17     31.85 o 
   7   1   2      419.37      450.48     29.36 o 
   8   1   2       67.89       70.84     15.43 o 
   9   1   2        3.84       -2.56      5.34 o 
  10   1   2      245.34      264.52     37.23 o 
  11   1   2        2.48       -7.29      7.34 o 
  12   1   2       14.33       18.02     11.93 o 
  13   1   2       32.48       16.00     13.20 o 
 -14   2   2       19.31       29.43     17.22 o 
 -13   2   2        0.09       -3.43     10.26 o 
 -12   2   2        4.12       10.67      7.09 o 
 -11   2   2       16.53        8.52      5.67 o 
 -10   2   2       59.97       73.49     12.73 o 
  -9   2   2      110.01      122.63      9.82 o 
  -8   2   2       11.86       24.89      7.99 o 
  -7   2   2     4166.44     4126.57    158.00 o 
  -6   2   2     4942.44     4677.07    164.19 o 
  -5   2   2     3060.21     2889.93     84.87 o 
  -4   2   2     1282.63     1287.30     31.66 o 
  -3   2   2     2393.79     2399.93     39.47 o 
  -2   2   2      661.44      947.57     13.38 o 
  -1   2   2      286.94      252.59      6.41 o 
   0   2   2     5503.88     5253.04    160.66 o 
   1   2   2     6821.30     6829.54    116.03 o 
   2   2   2    28764.56    25066.45    753.45 o 
   3   2   2     1486.01     1652.57     41.47 o 
   4   2   2      570.84      558.48     16.60 o 
   5   2   2        0.02        2.93      3.09 o 
   6   2   2      443.79      423.34     17.14 o 
   7   2   2      186.87      228.26     13.03 o 
   8   2   2      308.46      315.60     19.09 o 
   9   2   2       42.21       27.86      8.21 o 
  10   2   2       11.74       16.34      7.90 o 
  11   2   2      114.24      128.09     18.53 o 
  12   2   2        0.93       -0.54      7.86 o 
  13   2   2       26.39       38.73     15.96 o 
 -14   3   2        4.72        9.64     14.81 o 
 -13   3   2        0.53       -3.38      8.76 o 
 -12   3   2      128.19      144.08     21.63 o 
 -11   3   2       11.45       12.00      6.41 o 
 -10   3   2        8.65       28.77      6.19 o 
  -9   3   2      351.93      409.80     23.25 o 
  -8   3   2      160.69      134.38      9.41 o 
  -7   3   2       27.31       12.07      3.37 o 
  -6   3   2       29.25       38.97      5.15 o 
  -5   3   2     1238.00     1230.52     48.26 o 
  -4   3   2     2498.15     2494.06     64.93 o 
  -3   3   2       73.91       46.20      3.03 o 
  -2   3   2     1013.35     1192.42     23.12 o 
  -1   3   2    20202.76    18998.63    463.49 o 
   0   3   2    27878.79    28713.03    563.56 o 
   1   3   2    10401.09    11075.98    196.46 o 
   2   3   2       61.54       62.53      6.01 o 
   3   3   2     1058.05      858.12     34.57 o 
   4   3   2      113.97      117.49      7.46 o 
   5   3   2     1270.94     1456.04     57.25 o 
   6   3   2      971.28     1052.54     38.91 o 
   7   3   2      376.25      391.64     17.84 o 
   8   3   2      128.06      128.41     10.69 o 
   9   3   2      802.79      804.11     51.49 o 
  10   3   2       32.00       37.55     11.93 o 
  11   3   2       93.33       83.99     15.97 o 
  12   3   2       92.27       73.58     16.84 o 
  13   3   2        3.24       27.21     13.29 o 
 -14   4   2        0.47       13.11     15.47 o 
 -13   4   2        8.60       16.71     11.15 o 
 -12   4   2        0.29        4.36      7.04 o 
 -11   4   2        4.74       -4.93      4.93 o 
 -10   4   2        2.39       -2.63      4.75 o 
  -9   4   2      464.90      423.83     22.39 o 
  -8   4   2       32.64       20.01      4.77 o 
  -7   4   2        0.48        7.94      4.64 o 
  -6   4   2        0.98        4.07      2.76 o 
  -5   4   2      246.08      344.92     14.55 o 
  -4   4   2        9.48        9.34      2.35 o 
  -3   4   2     2664.33     2473.55     63.93 o 
  -2   4   2      451.13      434.36     10.88 o 
  -1   4   2        7.43        9.25      2.58 o 
   0   4   2      231.18      170.91      7.61 o 
   1   4   2     1559.45     1492.28     32.83 o 
   2   4   2       45.95       87.95      5.73 o 
   3   4   2        0.83        9.20      2.81 o 
   4   4   2      182.03      160.12     13.91 o 
   5   4   2      558.87      582.95     30.40 o 
   6   4   2      401.83      414.79     15.57 o 
   7   4   2       55.00       72.49      7.85 o 
   8   4   2       38.66       39.78      8.65 o 
   9   4   2     1135.16     1154.33     70.79 o 
  10   4   2       56.64       86.01     15.30 o 
  11   4   2      115.28      120.81     18.03 o 
  12   4   2      127.55      127.79     19.83 o 
  13   4   2       28.40       30.83     13.06 o 
 -14   5   2        0.49       28.05     33.38 o 
 -13   5   2        0.78      -11.41     11.41 o 
 -12   5   2       28.66       11.00     10.06 o 
 -11   5   2      192.26      150.02     24.15 o 
 -10   5   2       21.83       36.29     10.91 o 
  -9   5   2      217.65      231.91     16.75 o 
  -8   5   2        2.81        4.46      3.56 o 
  -7   5   2     1056.14      909.07     76.04 o 
  -6   5   2       71.74       63.94      5.24 o 
  -5   5   2      121.09       97.99      6.95 o 
  -4   5   2      296.12      249.62     10.04 o 
  -3   5   2     2213.86     1988.28     72.30 o 
  -2   5   2       52.80       70.72      8.59 o 
  -1   5   2        3.67        2.20      3.50 o 
   0   5   2      171.97      238.90      4.64 o 
   1   5   2    10801.25    10320.68    334.10 o 
   2   5   2      147.75      174.35      4.85 o 
   3   5   2     2391.12     2249.77     76.49 o 
   4   5   2       26.88       31.77      4.82 o 
   5   5   2     1448.44     1411.64     72.04 o 
   6   5   2     1452.36     1445.95     65.75 o 
   7   5   2      150.90      164.25     14.65 o 
   8   5   2      735.97      768.80     46.73 o 
   9   5   2        8.42       12.56      9.53 o 
  10   5   2       13.79       54.62     22.15 o 
  11   5   2        2.64       13.27      9.27 o 
  12   5   2       41.61       17.19      9.99 o 
  13   5   2        2.44       -4.22     10.78 o 
 -14   6   2        1.58       21.81     23.96 o 
 -13   6   2       35.08        6.86     12.56 o 
 -12   6   2       13.26        3.46      8.66 o 
 -11   6   2       83.80       72.31     11.43 o 
 -10   6   2      189.96      168.52     17.55 o 
  -9   6   2      215.80      198.85     27.86 o 
  -8   6   2       37.75       52.95     12.75 o 
  -7   6   2      120.34       66.39     11.71 o 
  -6   6   2     1215.73     1057.13     42.32 o 
  -5   6   2      844.07      750.78     25.65 o 
  -4   6   2       90.70      102.11      5.93 o 
  -3   6   2     1240.83     1268.32     77.31 o 
  -2   6   2     5137.26     4935.92    163.11 o 
  -1   6   2     2186.11     2376.44     63.87 o 
   0   6   2     4041.30     3729.00     70.35 o 
   1   6   2     1188.08      954.40     29.54 o 
   2   6   2      388.12      363.28      9.86 o 
   3   6   2      142.90      116.00     14.10 o 
   4   6   2      899.36     1092.23     43.24 o 
   5   6   2       31.59       43.94      7.90 o 
   6   6   2      300.91      354.18     27.68 o 
   7   6   2       56.50       67.35     12.53 o 
   8   6   2       51.91       58.22      9.57 o 
   9   6   2       21.10       31.98     12.03 o 
  10   6   2       36.32       55.96     12.08 o 
  11   6   2        0.80       -0.46      8.17 o 
  12   6   2       56.62       55.36     13.83 o 
  13   6   2       23.35        1.11     12.39 o 
 -14   7   2        2.57      -10.16     15.68 o 
 -13   7   2       10.76       25.33     13.71 o 
 -12   7   2        0.36        1.50      8.55 o 
 -11   7   2        6.82       -8.67      8.67 o 
 -10   7   2        7.46       -1.58      4.51 o 
  -9   7   2        1.74        0.78      4.55 o 
  -8   7   2      141.79      163.27     13.58 o 
  -7   7   2      122.89      147.38     11.17 o 
  -6   7   2      494.59      464.05     22.48 o 
  -5   7   2      772.83      676.86     29.38 o 
  -4   7   2      740.87      638.28     47.29 o 
  -3   7   2      763.28      633.55     23.68 o 
  -2   7   2       86.04       77.30      4.94 o 
  -1   7   2     4621.38     4652.62    142.06 o 
   0   7   2       31.00       38.00      3.97 o 
   1   7   2      892.98      706.31     34.55 o 
   2   7   2      251.28      265.85      7.22 o 
   3   7   2      996.83      874.04     36.59 o 
   4   7   2     1624.46     1800.41     71.67 o 
   5   7   2      554.47      529.98     44.63 o 
   6   7   2      751.38      802.34     47.38 o 
   7   7   2      753.56      697.08     48.33 o 
   8   7   2      105.73      109.09     17.73 o 
   9   7   2       80.79      102.53     18.26 o 
  10   7   2        0.52       -7.31      7.76 o 
  11   7   2       93.12      120.66     21.22 o 
  12   7   2        1.03       -1.06      8.45 o 
  13   7   2       17.28       13.09     21.99 o 
 -14   8   2        2.78       19.74     17.85 o 
 -13   8   2        3.76      -18.84     18.84 o 
 -12   8   2       37.66       41.63     15.45 o 
 -11   8   2       25.36       34.16     12.55 o 
 -10   8   2      154.25      183.30     16.17 o 
  -9   8   2       78.93       91.83     10.46 o 
  -8   8   2      219.65      255.30     15.73 o 
  -7   8   2      212.54      229.88     14.83 o 
  -6   8   2        0.33        1.14      5.08 o 
  -5   8   2        1.73       -2.29      2.87 o 
  -4   8   2       35.78       45.57      5.42 o 
  -3   8   2      180.36      161.09      8.65 o 
  -2   8   2     1897.70     2099.30     68.57 o 
  -1   8   2        1.96        4.97      4.80 o 
   0   8   2      317.72      278.13     12.93 o 
   1   8   2      692.36      612.51     32.55 o 
   2   8   2      104.76       92.46      8.81 o 
   3   8   2     1707.09     1749.73     49.27 o 
   4   8   2       23.41       36.32      5.33 o 
   5   8   2       39.90       75.34      8.02 o 
   6   8   2       84.34       86.01      9.46 o 
   7   8   2      174.38      223.60     18.53 o 
   8   8   2       41.89       60.91     10.58 o 
   9   8   2      167.09      167.53     19.01 o 
  10   8   2        0.30        2.46      9.91 o 
  11   8   2        5.70        6.19      8.31 o 
  12   8   2        0.34      -10.09     10.56 o 
  13   8   2        5.97       -2.09     18.63 o 
 -13   9   2        0.12        4.00     11.08 o 
 -12   9   2        9.94       19.78     14.27 o 
 -11   9   2        1.22       26.00     13.84 o 
 -10   9   2       97.75      142.03     18.70 o 
  -9   9   2      312.20      285.21     19.76 o 
  -8   9   2       87.15      119.06     12.13 o 
  -7   9   2      139.97      147.30     10.69 o 
  -6   9   2      256.14      247.67     21.86 o 
  -5   9   2      105.41      100.90      9.60 o 
  -4   9   2      791.85      589.03     28.16 o 
  -3   9   2        4.71       10.84      5.37 o 
  -2   9   2     1731.16     1758.31     97.15 o 
  -1   9   2     1451.20     1221.27     41.52 o 
   0   9   2      975.84      978.09     29.94 o 
   1   9   2      346.31      264.23     13.11 o 
   2   9   2      389.55      316.19     17.68 o 
   3   9   2       71.54       56.82      4.15 o 
   4   9   2      565.69      518.77     16.73 o 
   5   9   2       68.54       80.93      7.68 o 
   6   9   2      251.16      243.33     18.75 o 
   7   9   2        5.60       25.66      8.79 o 
   8   9   2       34.86       54.01     14.31 o 
   9   9   2        1.54       -3.92      6.20 o 
  10   9   2       12.66       36.04     13.26 o 
  11   9   2        0.54       -2.77      8.50 o 
  12   9   2       22.74       24.30     14.51 o 
 -13  10   2        0.07       23.31     14.47 o 
 -12  10   2        1.13       21.93     15.55 o 
 -11  10   2        2.04       -8.56     11.16 o 
 -10  10   2        0.41        1.35      7.47 o 
  -9  10   2        2.44        7.49      9.44 o 
  -8  10   2        1.25       16.58     15.05 o 
  -7  10   2       13.74        5.33      4.72 o 
  -6  10   2        5.40       -2.48      3.62 o 
  -5  10   2      256.75      269.35     15.39 o 
  -4  10   2      334.09      377.67     19.55 o 
  -3  10   2      208.05      231.83     17.97 o 
  -2  10   2      111.05       96.71      7.35 o 
  -1  10   2       39.26       26.15      4.61 o 
   0  10   2     1361.94     1356.76     44.77 o 
   1  10   2      187.07      148.24     15.87 o 
   2  10   2     1630.61     1688.58     50.98 o 
   3  10   2       15.64       21.09      3.53 o 
   4  10   2       78.02       53.99      7.31 o 
   5  10   2      362.44      309.93     19.89 o 
   6  10   2      112.21      165.38     15.23 o 
   7  10   2        0.61       -0.80     11.17 o 
   8  10   2       64.64       97.91     13.42 o 
   9  10   2       47.34       72.34     12.54 o 
  10  10   2       54.23       64.32     13.30 o 
  11  10   2        3.81       -3.79     10.86 o 
  12  10   2        0.29       -3.71     14.64 o 
 -13  11   2        1.13        5.84     14.58 o 
 -12  11   2        2.95       28.50     19.51 o 
 -11  11   2       98.47       94.20     19.31 o 
 -10  11   2        3.91       -0.45      8.56 o 
  -9  11   2       36.33       69.36     14.57 o 
  -8  11   2      654.40      791.37     75.00 o 
  -7  11   2      590.26      539.11     42.53 o 
  -6  11   2      787.13      836.40     65.28 o 
  -5  11   2      420.89      374.18     25.53 o 
  -4  11   2       32.87       37.84      6.24 o 
  -3  11   2      492.17      529.50     24.35 o 
  -2  11   2       14.60       -1.22      6.20 o 
  -1  11   2       22.43       39.92      7.52 o 
   0  11   2     1523.66     1252.45     68.53 o 
   1  11   2      203.80      211.76     17.92 o 
   2  11   2     2817.55     2318.59     73.35 o 
   3  11   2        0.38       -2.75      4.11 o 
   4  11   2      375.27      365.32     14.96 o 
   5  11   2       38.59       50.95      9.91 o 
   6  11   2      239.34      277.65     20.14 o 
   7  11   2        0.93       18.28     11.18 o 
   8  11   2        3.61        4.99     10.74 o 
   9  11   2       31.47       41.97     13.58 o 
  10  11   2        0.44       34.74     24.31 o 
  11  11   2        9.66       18.61     14.52 o 
  12  11   2        1.64       19.96     20.11 o 
 -13  12   2        0.93      -11.91     16.07 o 
 -12  12   2        3.30        2.88      9.95 o 
 -11  12   2        9.95        4.15      9.47 o 
 -10  12   2      165.49      149.64     24.34 o 
  -9  12   2        5.45       12.13      7.74 o 
  -8  12   2      462.25      545.45     39.56 o 
  -7  12   2       14.36       25.62      7.49 o 
  -6  12   2      349.25      373.03     25.92 o 
  -5  12   2        8.29       36.90      7.24 o 
  -4  12   2       14.82       27.29     10.82 o 
  -3  12   2      232.37      256.30     16.00 o 
  -2  12   2       16.30       19.72      6.90 o 
  -1  12   2       39.95       69.88      9.10 o 
   0  12   2       87.84       98.65      8.96 o 
   1  12   2     1079.11     1057.32     44.31 o 
   2  12   2      524.21      484.58     25.33 o 
   3  12   2       47.94       65.36      7.34 o 
   4  12   2        8.13        0.15      7.19 o 
   5  12   2      193.17      172.77     20.90 o 
   6  12   2        0.22       -0.49     13.36 o 
   7  12   2       10.42       12.64      9.87 o 
   8  12   2       64.99       87.98     16.41 o 
   9  12   2       11.00       12.63     11.52 o 
  10  12   2       14.51       10.56     10.69 o 
  11  12   2        7.66       26.77     18.47 o 
  12  12   2        4.27       19.19     25.52 o 
 -12  13   2       14.72       11.51     19.47 o 
 -11  13   2       55.50       47.19     17.17 o 
 -10  13   2       28.40       28.58     12.08 o 
  -9  13   2      153.61      175.56     26.35 o 
  -8  13   2      146.47      141.70     15.11 o 
  -7  13   2        0.07        5.85      5.73 o 
  -6  13   2      167.39      239.21     19.52 o 
  -5  13   2       38.39       70.20      9.15 o 
  -4  13   2      104.21      168.92     14.11 o 
  -3  13   2      240.14      209.76     14.96 o 
  -2  13   2      959.35      935.77     41.30 o 
  -1  13   2     1726.60     1766.91     74.29 o 
   0  13   2     2346.51     2110.35     83.72 o 
   1  13   2      219.64      201.15     18.60 o 
   2  13   2      108.35      104.29     11.57 o 
   3  13   2      221.34      185.58     15.13 o 
   4  13   2       13.80        2.08      9.56 o 
   5  13   2      224.44      232.44     24.30 o 
   6  13   2        6.62       38.26     16.30 o 
   7  13   2        0.04        9.07     10.06 o 
   8  13   2      222.95      180.36     26.37 o 
   9  13   2        2.46       -5.94     10.33 o 
  10  13   2       13.33       11.54     14.93 o 
  11  13   2       20.69       33.53     20.52 o 
 -12  14   2       19.70       21.73     18.02 o 
 -11  14   2        7.76       17.83     13.82 o 
 -10  14   2        1.01        1.09      8.59 o 
  -9  14   2       11.08       13.54      8.26 o 
  -8  14   2       15.82       25.50     13.98 o 
  -7  14   2       47.35       47.56      8.88 o 
  -6  14   2        2.99        7.94      7.12 o 
  -5  14   2      161.42      191.57     16.09 o 
  -4  14   2       85.70       85.97     11.51 o 
  -3  14   2      113.33      118.31     11.18 o 
  -2  14   2      309.82      342.21     19.44 o 
  -1  14   2      114.58      101.22     10.19 o 
   0  14   2       66.44       76.80      8.03 o 
   1  14   2      257.71      286.00     24.59 o 
   2  14   2      260.16      213.62     18.15 o 
   3  14   2       49.84       63.46     10.16 o 
   4  14   2      264.95      252.46     24.38 o 
   5  14   2       25.90       18.88      9.97 o 
   6  14   2        1.72       -9.10      9.10 o 
   7  14   2      114.86      111.11     21.16 o 
   8  14   2        2.00       17.30     11.89 o 
   9  14   2       18.94       25.32     13.68 o 
  10  14   2        4.39        6.19     10.72 o 
  11  14   2       10.46       -1.56     17.38 o 
 -11  15   2        1.15       -7.30     13.51 o 
 -10  15   2        2.81        0.25     11.55 o 
  -9  15   2        2.26        5.25      9.82 o 
  -8  15   2       19.50        9.01      9.21 o 
  -7  15   2      125.87      130.43     15.66 o 
  -6  15   2        8.82        1.41      5.92 o 
  -5  15   2      263.67      292.97     21.86 o 
  -4  15   2      100.99      119.00     15.49 o 
  -3  15   2      889.07      835.95     43.76 o 
  -2  15   2       72.76       81.35     10.75 o 
  -1  15   2      141.98      139.17     12.36 o 
   0  15   2       79.87       98.61      9.42 o 
   1  15   2      183.39      159.78     16.20 o 
   2  15   2       48.60       67.81     10.44 o 
   3  15   2      157.25      186.23     16.52 o 
   4  15   2       31.41       17.18      8.64 o 
   5  15   2      450.32      565.61     49.89 o 
   6  15   2       29.09       40.00     18.29 o 
   7  15   2      170.99      166.55     26.14 o 
   8  15   2        9.63       -6.28      9.15 o 
   9  15   2        5.43       11.52     10.92 o 
  10  15   2        0.13       -8.96     11.19 o 
 -11  16   2        2.13       -7.58     15.84 o 
 -10  16   2        6.05       16.48     15.62 o 
  -9  16   2        1.50        6.20     12.91 o 
  -8  16   2        2.48        7.13      7.84 o 
  -7  16   2       16.57        7.54      7.13 o 
  -6  16   2       65.20       35.94     10.49 o 
  -5  16   2      161.78      180.86     17.27 o 
  -4  16   2       10.44       -2.39      5.24 o 
  -3  16   2      101.02      124.21     20.56 o 
  -2  16   2      408.15      375.18     24.14 o 
  -1  16   2       23.33       24.54      6.67 o 
   0  16   2      113.14       91.58     13.74 o 
   1  16   2        3.40       13.17      8.42 o 
   2  16   2        4.26       -6.16      6.16 o 
   3  16   2        0.72        1.13      8.31 o 
   4  16   2       60.97       51.97     13.92 o 
   5  16   2        0.12       10.63      8.92 o 
   6  16   2        5.74       -2.88     10.68 o 
   7  16   2       27.63       46.82     19.18 o 
   8  16   2        0.37        6.56     10.73 o 
   9  16   2        0.90       32.62     16.00 o 
  10  16   2        0.74        9.02     15.57 o 
 -10  17   2        0.13       -4.23     12.66 o 
  -9  17   2       82.47      108.73     28.85 o 
  -8  17   2        7.48        1.29     10.00 o 
  -7  17   2      133.82      170.10     23.13 o 
  -6  17   2        0.19       -6.85      6.85 o 
  -5  17   2       50.11       55.06     11.95 o 
  -4  17   2       15.80       18.03      7.11 o 
  -3  17   2        0.03        5.02      5.69 o 
  -2  17   2       10.23       31.81      9.40 o 
  -1  17   2       84.93       92.62     13.45 o 
   0  17   2       95.22      108.78     14.74 o 
   1  17   2      336.22      318.71     27.23 o 
   2  17   2       39.23       86.73     15.82 o 
   3  17   2      203.61      195.75     19.82 o 
   4  17   2       44.03       79.01     17.03 o 
   5  17   2        3.63       -0.80      8.63 o 
   6  17   2        2.80        1.26      9.37 o 
   7  17   2        0.45        1.74      9.45 o 
   8  17   2        0.72       16.85     12.98 o 
   9  17   2        0.80       -6.42     12.39 o 
 -10  18   2        4.23        4.40     14.43 o 
  -9  18   2        2.03       -2.31     12.56 o 
  -8  18   2        6.93       -6.46     13.28 o 
  -7  18   2       10.14        8.90     10.35 o 
  -6  18   2       19.03       29.93     12.64 o 
  -5  18   2        5.77       15.05      8.32 o 
  -4  18   2       21.89       26.11      7.95 o 
  -3  18   2        0.83       -6.72      6.72 o 
  -2  18   2       14.52       20.71      8.76 o 
  -1  18   2       33.26       40.21     10.17 o 
   0  18   2      117.89      103.46     15.56 o 
   1  18   2        3.10       25.46     13.70 o 
   2  18   2       75.50       57.99     18.45 o 
   3  18   2      104.83      119.46     23.61 o 
   4  18   2       15.18       27.26     11.66 o 
   5  18   2       51.55       39.38     15.04 o 
   6  18   2       14.12        5.97     11.01 o 
   7  18   2        0.04       13.44     15.05 o 
   8  18   2        0.87       22.49     13.74 o 
   9  18   2        1.31        4.62     13.21 o 
  -9  19   2       11.70       20.55     16.31 o 
  -8  19   2        4.17       21.62     22.25 o 
  -7  19   2        7.73       12.44     12.70 o 
  -6  19   2        8.22       -2.17      8.70 o 
  -5  19   2       96.66      137.68     17.69 o 
  -4  19   2       11.41        9.98      8.06 o 
  -3  19   2      162.02      139.61     18.76 o 
  -2  19   2      113.74      119.62     17.26 o 
  -1  19   2       40.50       29.36     10.71 o 
   0  19   2       21.80       35.99     10.38 o 
   1  19   2        1.22        0.41      9.08 o 
   2  19   2        5.33        2.09      6.37 o 
   3  19   2       23.64       42.57     14.36 o 
   4  19   2        0.76        0.94      8.85 o 
   5  19   2       35.60       19.03     12.21 o 
   6  19   2       28.58       28.22     17.90 o 
   7  19   2       18.43       12.42     11.65 o 
   8  19   2       10.97       22.77     13.60 o 
  -8  20   2        7.43        9.13     16.03 o 
  -7  20   2        4.80       13.18     31.26 o 
  -6  20   2       14.24        9.56     13.83 o 
  -5  20   2       52.64       51.70     20.81 o 
  -4  20   2       33.17       17.82     11.09 o 
  -3  20   2       25.70       32.19     18.45 o 
  -2  20   2       42.94       50.85     13.77 o 
  -1  20   2       16.27       15.21      9.62 o 
   0  20   2        9.53        9.55      8.69 o 
   1  20   2        1.09        7.00     12.33 o 
   2  20   2        1.62        1.01      8.55 o 
   3  20   2        0.37        4.98      9.29 o 
   4  20   2        3.13       23.29     13.28 o 
   5  20   2        4.78      -13.97     13.97 o 
   6  20   2        9.03       13.92     14.68 o 
   7  20   2       15.25       23.80     16.20 o 
  -7  21   2        1.29        1.97     17.03 o 
  -6  21   2       11.96        8.04     13.83 o 
  -5  21   2       13.78       14.88     19.04 o 
  -4  21   2        7.37       11.15     15.18 o 
  -3  21   2        7.85       16.34     11.29 o 
  -2  21   2        9.75        6.90      9.80 o 
  -1  21   2        0.54       -4.39     10.33 o 
   0  21   2       47.98       61.81     17.18 o 
   1  21   2       20.29       12.59     11.16 o 
   2  21   2       43.92       70.16     20.11 o 
   3  21   2        0.25        8.42     11.21 o 
   4  21   2       45.44        7.50     12.46 o 
   5  21   2        0.02       14.16     14.38 o 
   6  21   2       28.49       -4.60     12.57 o 
  -6  22   2        4.20       12.04     21.97 o 
  -5  22   2        0.03      -16.28     16.28 o 
  -4  22   2        2.33       11.25     14.73 o 
  -3  22   2        3.57        0.52     10.06 o 
  -2  22   2        8.68       11.38     12.68 o 
  -1  22   2        3.32       15.61     19.24 o 
   0  22   2        0.44       -2.57     10.15 o 
   1  22   2       15.86       -9.31     14.43 o 
   2  22   2        3.35       -5.49     20.01 o 
   3  22   2        2.37       -7.20     14.39 o 
   4  22   2        0.07       -5.38     14.16 o 
   5  22   2        0.03       11.65     15.07 o 
  -4  23   2       10.66       35.39     20.52 o 
  -3  23   2        8.00        5.11     19.55 o 
  -2  23   2        7.12       41.34     27.29 o 
  -1  23   2        0.01       12.03     17.98 o 
   0  23   2        0.42       -3.59     14.36 o 
   1  23   2        0.47        2.38     12.04 o 
   2  23   2        0.62        6.85     14.82 o 
   3  23   2        9.65       -0.46     12.58 o 
 -15   0   3        2.97       -2.61     26.67 o 
 -13   0   3       77.54       82.76     65.13 o 
 -11   0   3       86.16      106.79     15.77 o 
  -9   0   3      188.18      157.45     16.62 o 
  -7   0   3        1.61       -0.62      3.82 o 
  -5   0   3     1714.95     2088.76     80.54 o 
  -3   0   3    12632.11    12112.64    331.60 o 
  -1   0   3     1546.31     1464.72     45.89 o 
   1   0   3    16431.05    16556.19    716.63 o 
   3   0   3       12.86       39.13      5.13 o 
   5   0   3     3171.22     3059.24    147.80 o 
   7   0   3      471.76      422.02     30.52 o 
   9   0   3      371.84      434.81     36.70 o 
  11   0   3       23.38       49.38     24.44 o 
  13   0   3        5.92       26.47     30.27 o 
 -15   1   3        8.61        6.97     20.63 o 
 -14   1   3        2.84       -2.65     12.66 o 
 -13   1   3       25.38        8.30     10.51 o 
 -12   1   3       83.03       64.81     12.35 o 
 -11   1   3       24.72        8.33      5.80 o 
 -10   1   3      212.31      236.81     16.03 o 
  -9   1   3      402.30      347.27     18.68 o 
  -8   1   3      131.99      119.70      8.99 o 
  -7   1   3     1054.38     1022.83     36.64 o 
  -6   1   3       22.64       27.16      3.55 o 
  -5   1   3      153.32      134.68      6.49 o 
  -4   1   3      223.12      210.81      6.35 o 
  -3   1   3     1219.87     1237.34     34.91 o 
  -2   1   3     1666.52     1811.82     36.39 o 
  -1   1   3     9706.00    11355.60    410.46 o 
   0   1   3    15352.70    15430.18    490.73 o 
   1   1   3     1509.86     1470.86     39.66 o 
   2   1   3        0.64       -0.14      2.87 o 
   3   1   3     5088.60     5369.13    165.28 o 
   4   1   3      177.81      207.67      9.32 o 
   5   1   3        3.59       12.10      3.29 o 
   6   1   3      194.87      266.57     14.26 o 
   7   1   3      145.10      113.16     10.11 o 
   8   1   3       60.97       70.33      8.48 o 
   9   1   3        8.46        4.25      7.79 o 
  10   1   3        1.24       -8.43      8.43 o 
  11   1   3       16.74       14.20      9.99 o 
  12   1   3        0.16        9.00     10.17 o 
  13   1   3        0.39       -2.23     10.38 o 
 -15   2   3        0.19       -9.52     20.81 o 
 -14   2   3        6.37        2.90     12.68 o 
 -13   2   3       13.37       -3.09      8.79 o 
 -12   2   3       34.14       27.82      9.11 o 
 -11   2   3       25.80       19.43      6.19 o 
 -10   2   3       56.16       56.78      6.83 o 
  -9   2   3       22.05       31.98      6.90 o 
  -8   2   3       16.95       15.95      6.02 o 
  -7   2   3     1408.75     1617.71     56.13 o 
  -6   2   3     2013.51     2210.91     67.89 o 
  -5   2   3     1369.04     1438.85     36.01 o 
  -4   2   3      210.46      185.95      7.74 o 
  -3   2   3     3240.58     3371.92    101.30 o 
  -2   2   3     5386.86     5081.01    106.88 o 
  -1   2   3     1033.87     1293.59     40.61 o 
   0   2   3     1451.17     1393.51     32.51 o 
   1   2   3     4450.19     4427.32    112.10 o 
   2   2   3     2207.35     1919.24     52.15 o 
   3   2   3     1393.03     1265.68     36.63 o 
   4   2   3      301.25      372.53     12.38 o 
   5   2   3      583.45      652.03     37.57 o 
   6   2   3      625.02      687.66     27.06 o 
   7   2   3      380.47      491.67     23.48 o 
   8   2   3      119.44      124.62     14.07 o 
   9   2   3       12.10        1.74      6.11 o 
  10   2   3        0.97        3.61      8.77 o 
  11   2   3        0.94       -2.65      8.78 o 
  12   2   3       35.54       14.46     11.40 o 
  13   2   3        0.22        2.68     12.01 o 
 -15   3   3        2.19       19.64     41.99 o 
 -14   3   3       36.37       22.74     17.22 o 
 -13   3   3       15.96       14.53     10.82 o 
 -12   3   3       54.84       61.73     12.90 o 
 -11   3   3       37.61       44.00     12.14 o 
 -10   3   3       24.63       29.82      6.84 o 
  -9   3   3       19.66       22.78      5.47 o 
  -8   3   3       24.98       19.25      6.84 o 
  -7   3   3        8.32        2.19      3.77 o 
  -6   3   3      173.71      125.39      6.54 o 
  -5   3   3     1403.40     1310.56     34.82 o 
  -4   3   3       45.00       31.42      3.89 o 
  -3   3   3     7432.21     7062.76    142.27 o 
  -2   3   3     1460.76     1474.75     37.31 o 
  -1   3   3     1943.51     2060.74     57.29 o 
   0   3   3      600.88      613.80     12.87 o 
   1   3   3       11.42        7.10      2.28 o 
   2   3   3       15.87       13.81      1.63 o 
   3   3   3      169.30      167.26      8.62 o 
   4   3   3     1235.50     1300.28     36.57 o 
   5   3   3      801.13      730.66     23.35 o 
   6   3   3       24.86       15.58      3.27 o 
   7   3   3       25.56       42.82      5.62 o 
   8   3   3        4.78        0.62      5.23 o 
   9   3   3       88.32       97.25     12.48 o 
  10   3   3       17.09       17.13      8.89 o 
  11   3   3       12.74       -5.20      8.87 o 
  12   3   3        1.01        3.64     10.23 o 
  13   3   3        2.21       -7.04     11.31 o 
 -14   4   3        0.54       22.80     17.06 o 
 -13   4   3        0.00       -2.92      9.68 o 
 -12   4   3        3.32       -1.43      6.43 o 
 -11   4   3       15.27       33.03     15.00 o 
 -10   4   3      175.72      136.42     12.06 o 
  -9   4   3      293.88      336.58     18.06 o 
  -8   4   3       31.74       31.57      5.71 o 
  -7   4   3       60.31       79.99      8.04 o 
  -6   4   3       37.48       59.61      6.36 o 
  -5   4   3      215.25      234.08      7.94 o 
  -4   4   3     2384.12     2440.66     63.89 o 
  -3   4   3      138.38      112.50      4.64 o 
  -2   4   3     2383.22     2424.19     70.89 o 
  -1   4   3     2028.29     2174.22     58.95 o 
   0   4   3       25.78       31.52      1.63 o 
   1   4   3      772.90      915.20     28.25 o 
   2   4   3      103.49       89.91      4.09 o 
   3   4   3      229.16      224.20     10.06 o 
   4   4   3     2044.58     1915.63    107.64 o 
   5   4   3      167.53      158.96     17.34 o 
   6   4   3        1.03       -1.65      4.59 o 
   7   4   3       10.40       12.13      6.09 o 
   8   4   3        0.86       -8.81     11.15 o 
   9   4   3       20.71       14.69      8.05 o 
  10   4   3       54.30       88.06     16.20 o 
  11   4   3        0.44        0.56      7.55 o 
  12   4   3      180.88      164.77     27.76 o 
  13   4   3        7.86        7.72     12.49 o 
 -14   5   3        5.63       26.63     21.81 o 
 -13   5   3        3.66       -6.37     13.82 o 
 -12   5   3        0.69       16.36      8.55 o 
 -11   5   3        0.75        8.68      6.70 o 
 -10   5   3      134.87      129.97     11.38 o 
  -9   5   3       18.13       12.77      5.44 o 
  -8   5   3     1141.84     1062.32     51.66 o 
  -7   5   3       89.80       91.63      7.09 o 
  -6   5   3      668.62      624.81     21.55 o 
  -5   5   3      145.87      164.36     11.21 o 
  -4   5   3       25.15       10.07      6.63 o 
  -3   5   3      273.83      274.53      9.65 o 
  -2   5   3      101.22       84.62      4.17 o 
  -1   5   3     3777.99     4050.41    137.99 o 
   0   5   3     1377.59     1355.43     21.46 o 
   1   5   3      897.96      893.78     22.13 o 
   2   5   3      322.17      303.58     11.92 o 
   3   5   3      787.76      729.75     25.89 o 
   4   5   3      825.09      786.94     30.80 o 
   5   5   3     1034.06     1099.48     60.63 o 
   6   5   3      129.23      123.60     17.13 o 
   7   5   3       96.11       97.22     10.99 o 
   8   5   3      260.47      337.80     27.45 o 
   9   5   3       50.55       48.43     11.37 o 
  10   5   3        8.72       15.32      9.38 o 
  11   5   3        5.22       -4.88      8.18 o 
  12   5   3        6.74        6.19     13.03 o 
  13   5   3       21.13       31.73     19.80 o 
 -14   6   3       10.97       12.84     15.41 o 
 -13   6   3        1.32       15.25     14.45 o 
 -12   6   3       27.26       44.07     14.60 o 
 -11   6   3        1.17       19.66     19.88 o 
 -10   6   3       40.00       64.78     12.41 o 
  -9   6   3      113.47       92.25      9.59 o 
  -8   6   3      620.69      667.42     33.15 o 
  -7   6   3        4.62        9.45      3.75 o 
  -6   6   3      819.72      845.95     29.89 o 
  -5   6   3       40.26       53.14      6.07 o 
  -4   6   3      302.04      252.34     13.56 o 
  -3   6   3      713.18      833.48     46.43 o 
  -2   6   3      198.38      272.35     10.49 o 
  -1   6   3      338.89      350.98     13.32 o 
   0   6   3      663.51      686.16     24.60 o 
   1   6   3       95.16      126.01      6.46 o 
   2   6   3      352.91      378.43     12.45 o 
   3   6   3      203.18      212.16     10.09 o 
   4   6   3      124.04      108.58      7.52 o 
   5   6   3       15.96       39.12      9.59 o 
   6   6   3      166.80      164.58     16.97 o 
   7   6   3      246.93      255.11     23.36 o 
   8   6   3      273.96      320.33     26.85 o 
   9   6   3       29.87       43.48     12.95 o 
  10   6   3        3.58       20.39     16.11 o 
  11   6   3       71.14       45.46     14.16 o 
  12   6   3       33.34        2.61      9.50 o 
  13   6   3        1.64       -8.74     20.87 o 
 -14   7   3        1.66        3.72     14.43 o 
 -13   7   3       16.38       -2.55     14.93 o 
 -12   7   3        5.36       15.82     10.60 o 
 -11   7   3       35.63       46.36     10.00 o 
 -10   7   3      143.66      105.47     13.88 o 
  -9   7   3        2.57       15.40     11.19 o 
  -8   7   3       22.91       30.74      8.58 o 
  -7   7   3      145.71      113.12      8.79 o 
  -6   7   3        3.64       -2.60      3.45 o 
  -5   7   3       51.44       37.63      4.20 o 
  -4   7   3       62.87       91.59      6.59 o 
  -3   7   3       34.79       36.56      4.71 o 
  -2   7   3       40.22       60.30      4.32 o 
  -1   7   3      592.07      631.47     18.73 o 
   0   7   3     1173.03     1263.66     43.92 o 
   1   7   3       22.91       10.63      4.38 o 
   2   7   3       47.01       29.97      5.51 o 
   3   7   3       55.36       73.86      4.98 o 
   4   7   3        5.14        5.71      3.65 o 
   5   7   3       16.90       22.31      5.34 o 
   6   7   3       28.02       55.40     11.47 o 
   7   7   3       26.54       70.08     14.72 o 
   8   7   3      393.96      342.73     24.82 o 
   9   7   3        7.41        8.78     11.28 o 
  10   7   3       29.32       37.71     17.76 o 
  11   7   3       10.75       -3.31     10.86 o 
  12   7   3        0.03       17.48     20.66 o 
 -14   8   3        0.24        2.02     16.17 o 
 -13   8   3        3.21       -2.97     14.47 o 
 -12   8   3        2.48        8.38      9.40 o 
 -11   8   3      100.47      107.01     16.18 o 
 -10   8   3       32.66       52.85     16.09 o 
  -9   8   3      127.39      140.69     12.38 o 
  -8   8   3        0.14        2.77      8.16 o 
  -7   8   3        3.02       -1.55      3.94 o 
  -6   8   3      237.14      187.36     11.57 o 
  -5   8   3       16.96       33.53      4.90 o 
  -4   8   3      157.69      184.25     10.07 o 
  -3   8   3      926.32      932.91     38.45 o 
  -2   8   3     2523.98     2500.47     83.34 o 
  -1   8   3     1531.85     1459.96     58.66 o 
   0   8   3      306.90      277.89     20.60 o 
   1   8   3       41.65       53.57      5.81 o 
   2   8   3        6.35       10.53      4.16 o 
   3   8   3        6.39       14.92      2.84 o 
   4   8   3      885.71      857.00     35.52 o 
   5   8   3       28.73       50.01      7.42 o 
   6   8   3       63.65       71.57     11.82 o 
   7   8   3        0.05        7.56      7.94 o 
   8   8   3       40.33       32.79      9.66 o 
   9   8   3       13.02       24.69     15.50 o 
  10   8   3       29.14       16.22      9.96 o 
  11   8   3      103.61       99.55     18.77 o 
  12   8   3        3.91      -15.29     15.29 o 
 -14   9   3       14.82       57.15     33.09 o 
 -13   9   3        2.14        1.31     10.73 o 
 -12   9   3       24.53       20.00     11.45 o 
 -11   9   3       72.99       71.51     18.49 o 
 -10   9   3        0.24        0.41      6.23 o 
  -9   9   3      277.69      233.48     27.31 o 
  -8   9   3      128.37      119.74     10.56 o 
  -7   9   3      134.33      131.22     10.06 o 
  -6   9   3       47.75      117.89      9.86 o 
  -5   9   3      158.11      154.73     10.27 o 
  -4   9   3      332.78      433.77     23.49 o 
  -3   9   3      183.52      214.83     10.97 o 
  -2   9   3     3129.21     3264.95    117.33 o 
  -1   9   3       47.50       31.21      3.90 o 
   0   9   3       49.42       60.41      7.15 o 
   1   9   3     2068.81     1956.22     76.95 o 
   2   9   3        8.01       30.56      6.30 o 
   3   9   3      821.41      658.14     25.08 o 
   4   9   3      230.25      241.32     12.03 o 
   5   9   3        8.04        8.51      4.62 o 
   6   9   3      317.42      320.80     22.72 o 
   7   9   3      135.93      129.77     14.49 o 
   8   9   3       64.85       53.10     10.49 o 
   9   9   3        3.04       -5.69      7.08 o 
  10   9   3       26.71       15.52      9.79 o 
  11   9   3        3.47        3.43     10.32 o 
  12   9   3        1.31        5.04     11.61 o 
 -13  10   3        2.13       30.47     40.61 o 
 -12  10   3        4.34       19.70     13.23 o 
 -11  10   3      107.26      134.84     21.36 o 
 -10  10   3        2.23        4.22      6.96 o 
  -9  10   3        0.01       -7.45      7.45 o 
  -8  10   3      229.91      164.66     13.99 o 
  -7  10   3        9.47       29.62      6.60 o 
  -6  10   3       30.96       44.45     10.37 o 
  -5  10   3      470.92      423.72     36.66 o 
  -4  10   3      204.91      282.84     17.30 o 
  -3  10   3       73.78       51.79      6.91 o 
  -2  10   3      966.72     1145.36     88.45 o 
  -1  10   3       17.10       49.85      5.08 o 
   0  10   3      110.05      126.43      8.47 o 
   1  10   3     1105.15     1197.02     53.16 o 
   2  10   3      391.38      282.93     15.30 o 
   3  10   3      157.06      177.10     10.03 o 
   4  10   3      688.73      574.16     40.17 o 
   5  10   3      404.75      429.58     25.26 o 
   6  10   3       75.16      117.00     13.97 o 
   7  10   3      300.88      311.79     24.26 o 
   8  10   3       15.55        5.46      7.01 o 
   9  10   3       21.79       32.27     12.38 o 
  10  10   3      123.31      115.17     22.47 o 
  11  10   3       11.26       32.69     24.30 o 
  12  10   3        3.78        7.40     20.88 o 
 -13  11   3       10.87      -18.01     18.01 o 
 -12  11   3       10.56       16.90     13.32 o 
 -11  11   3       15.98        1.48     11.72 o 
 -10  11   3       42.73       82.37     17.18 o 
  -9  11   3       45.64       70.10     13.11 o 
  -8  11   3       64.48       38.41      8.57 o 
  -7  11   3      107.04       88.54     11.90 o 
  -6  11   3      325.39      357.39     21.73 o 
  -5  11   3      862.96     1096.89     57.60 o 
  -4  11   3       64.14      104.91     11.17 o 
  -3  11   3      191.26      286.28     17.00 o 
  -2  11   3      522.09      609.43     29.86 o 
  -1  11   3      297.92      258.23     12.13 o 
   0  11   3        7.03        2.35      2.65 o 
   1  11   3      365.37      399.03     21.77 o 
   2  11   3     2501.33     2284.59    101.94 o 
   3  11   3      219.89      189.25     12.58 o 
   4  11   3        6.58        3.56      6.43 o 
   5  11   3        3.66       10.09      9.00 o 
   6  11   3       30.55       95.77     16.33 o 
   7  11   3       72.01       59.27     14.41 o 
   8  11   3        1.31      -10.03     10.03 o 
   9  11   3       98.21      108.72     21.55 o 
  10  11   3      122.01      102.72     22.33 o 
  11  11   3        8.19       13.74     14.01 o 
 -13  12   3        0.50      -11.89     20.68 o 
 -12  12   3        0.04       -3.40     11.02 o 
 -11  12   3       43.35       63.56     18.92 o 
 -10  12   3        1.76        8.89     10.44 o 
  -9  12   3        2.52       23.94      9.12 o 
  -8  12   3        0.88       13.66      5.75 o 
  -7  12   3      148.10      149.88     14.11 o 
  -6  12   3      173.21      239.59     22.28 o 
  -5  12   3       93.98      113.55     14.05 o 
  -4  12   3      228.18      202.89     15.45 o 
  -3  12   3      677.33      705.82     34.34 o 
  -2  12   3      143.99      126.59      9.54 o 
  -1  12   3        3.50       35.96      9.51 o 
   0  12   3       92.50       80.16     10.06 o 
   1  12   3       31.95       31.92     10.24 o 
   2  12   3      335.96      296.94     19.20 o 
   3  12   3        7.55       22.40     13.68 o 
   4  12   3      545.57      464.87     35.71 o 
   5  12   3      204.00      233.98     24.38 o 
   6  12   3      211.24      157.81     22.83 o 
   7  12   3        0.80        0.30      8.19 o 
   8  12   3        0.01       26.54     12.41 o 
   9  12   3        1.21        6.63     12.17 o 
  10  12   3        6.55        8.04     10.22 o 
  11  12   3        0.12       14.91     13.41 o 
 -12  13   3        0.66       11.11     18.62 o 
 -11  13   3       40.67       61.70     23.96 o 
 -10  13   3        1.30        4.85      9.26 o 
  -9  13   3       54.66       72.77     18.01 o 
  -8  13   3      107.19      132.85     20.09 o 
  -7  13   3      166.79      219.69     21.49 o 
  -6  13   3       21.30       33.87     14.62 o 
  -5  13   3        0.19        6.94      6.45 o 
  -4  13   3      139.91      180.57     15.13 o 
  -3  13   3      202.13      263.51     18.36 o 
  -2  13   3       29.98       45.51      8.48 o 
  -1  13   3      180.55      144.38      9.67 o 
   0  13   3      309.92      301.57     26.89 o 
   1  13   3      548.99      538.98     30.20 o 
   2  13   3       43.93       85.54     10.90 o 
   3  13   3        5.93       12.34      7.80 o 
   4  13   3        0.48        1.05      6.10 o 
   5  13   3        8.02        1.83      6.47 o 
   6  13   3        1.16       22.54     15.02 o 
   7  13   3      124.07      140.45     23.73 o 
   8  13   3       13.55        3.45      7.95 o 
   9  13   3       23.25       15.31     19.88 o 
  10  13   3        2.08       30.61     15.97 o 
  11  13   3        0.94      -11.65     17.06 o 
 -12  14   3        3.07       10.48     16.03 o 
 -11  14   3        1.16       -7.44     10.66 o 
 -10  14   3        0.46        2.12      8.68 o 
  -9  14   3       18.62        9.03      9.86 o 
  -8  14   3        4.33       -0.53      4.49 o 
  -7  14   3        0.63        3.19      5.24 o 
  -6  14   3       21.93       45.27      9.61 o 
  -5  14   3      258.59      310.80     22.48 o 
  -4  14   3       17.03       38.90      8.40 o 
  -3  14   3      215.62      263.99     19.25 o 
  -2  14   3      452.03      410.86     23.36 o 
  -1  14   3        6.48       10.04     10.33 o 
   0  14   3      257.03      199.15     17.06 o 
   1  14   3       52.92      106.88     18.27 o 
   2  14   3      416.33      379.60     27.44 o 
   3  14   3        3.35       10.73      8.55 o 
   4  14   3      114.50      134.62     24.62 o 
   5  14   3       30.20       60.61     14.69 o 
   6  14   3       44.31       69.25     16.85 o 
   7  14   3        9.51       39.13     15.00 o 
   8  14   3       68.25       92.43     19.06 o 
   9  14   3        0.10       -8.29     11.53 o 
  10  14   3       58.86       61.66     29.08 o 
 -11  15   3       22.81       20.99     16.05 o 
 -10  15   3      138.76      121.68     23.50 o 
  -9  15   3       14.66       18.69     11.82 o 
  -8  15   3        6.08       -1.54      5.60 o 
  -7  15   3        3.93       18.88      7.54 o 
  -6  15   3       21.31       20.08      7.65 o 
  -5  15   3      153.52      154.25     15.58 o 
  -4  15   3      281.31      301.30     23.91 o 
  -3  15   3      511.36      418.79     26.27 o 
  -2  15   3      613.59      584.44     30.43 o 
  -1  15   3      109.82      102.88     19.93 o 
   0  15   3      469.32      468.55     33.55 o 
   1  15   3      101.80      117.92     18.54 o 
   2  15   3        7.79        3.14      5.63 o 
   3  15   3      276.72      301.06     28.01 o 
   4  15   3        0.29       -9.10     11.90 o 
   5  15   3       30.12       75.61     16.82 o 
   6  15   3       59.99       43.54     13.97 o 
   7  15   3       68.69       97.80     21.63 o 
   8  15   3       13.69       43.55     34.07 o 
   9  15   3        0.38        8.68     11.25 o 
  10  15   3        4.55       -4.34     12.50 o 
 -11  16   3        0.05        3.24     12.61 o 
 -10  16   3        0.09       59.27     60.86 o 
  -9  16   3       17.23       16.79     11.91 o 
  -8  16   3        1.68       -7.94     10.21 o 
  -7  16   3       52.45       48.12     11.41 o 
  -6  16   3        1.12       15.00      8.35 o 
  -5  16   3        6.34        4.10      6.16 o 
  -4  16   3      255.62      317.41     24.25 o 
  -3  16   3      938.03      904.45     50.47 o 
  -2  16   3       99.80       88.09     10.23 o 
  -1  16   3      214.03      187.45     20.24 o 
   0  16   3      125.64       85.92     13.29 o 
   1  16   3      125.84       77.42     17.36 o 
   2  16   3        4.93        2.83      9.57 o 
   3  16   3       15.49       49.84     27.59 o 
   4  16   3       17.84       32.44     12.34 o 
   5  16   3      241.72      208.01     26.86 o 
   6  16   3       32.25       45.22     17.48 o 
   7  16   3       36.74       44.11     29.58 o 
   8  16   3       40.19       13.41     11.43 o 
   9  16   3        2.96       10.02     13.29 o 
 -10  17   3        1.95        1.02     11.57 o 
  -9  17   3       11.62        7.19     13.77 o 
  -8  17   3        2.22       -1.84      9.20 o 
  -7  17   3        6.01        6.78      7.66 o 
  -6  17   3      265.24      272.90     25.01 o 
  -5  17   3       25.37       29.25      9.72 o 
  -4  17   3      138.51      169.50     17.38 o 
  -3  17   3       71.11       88.82     11.18 o 
  -2  17   3        4.33        6.48      6.93 o 
  -1  17   3       86.59       82.17     13.02 o 
   0  17   3      152.87      122.98     16.85 o 
   1  17   3       76.12       86.39     13.69 o 
   2  17   3       75.33      116.10     14.23 o 
   3  17   3        0.83        0.16      7.43 o 
   4  17   3      145.80      163.76     24.90 o 
   5  17   3       17.06       52.84     19.81 o 
   6  17   3       57.13       45.80     17.52 o 
   7  17   3        2.50       10.28     13.34 o 
   8  17   3       17.34        2.61     11.30 o 
   9  17   3        1.67       20.53     15.56 o 
 -10  18   3        8.92       35.93     19.08 o 
  -9  18   3        5.71       36.67     19.43 o 
  -8  18   3        0.02        7.59     22.41 o 
  -7  18   3        1.71       -4.07      8.31 o 
  -6  18   3        0.68        7.06      8.06 o 
  -5  18   3       74.43       64.34     13.17 o 
  -4  18   3        1.88        6.93      8.73 o 
  -3  18   3       70.60       66.47     13.57 o 
  -2  18   3      128.65      120.81     17.50 o 
  -1  18   3        9.31        9.94      7.94 o 
   0  18   3        0.46        6.72      8.39 o 
   1  18   3      113.54       94.51     14.63 o 
   2  18   3        0.02        1.52      8.20 o 
   3  18   3      296.41      319.76     36.60 o 
   4  18   3        7.14       -4.57      9.89 o 
   5  18   3       48.36       70.73     24.93 o 
   6  18   3       47.09       45.75     18.60 o 
   7  18   3        0.23       -5.41     11.38 o 
   8  18   3        0.21       -1.09     12.70 o 
  -9  19   3       27.38       20.92     23.46 o 
  -8  19   3        0.00      -16.79     18.48 o 
  -7  19   3       41.43       12.73     16.54 o 
  -6  19   3       21.64       31.81     17.86 o 
  -5  19   3       63.54       85.04     18.55 o 
  -4  19   3       38.94       50.46     12.92 o 
  -3  19   3       61.21       52.45     16.90 o 
  -2  19   3        4.90        4.42      7.83 o 
  -1  19   3      141.48      149.45     19.91 o 
   0  19   3       72.24       93.32     15.87 o 
   1  19   3       90.75      108.92     17.57 o 
   2  19   3        0.02        4.79      9.91 o 
   3  19   3       12.44       13.04     18.21 o 
   4  19   3       85.34       69.55     26.83 o 
   5  19   3        0.89       -0.84      9.86 o 
   6  19   3       23.59       11.24     13.86 o 
   7  19   3       12.52       12.12     14.73 o 
  -8  20   3        4.09      -25.12     25.92 o 
  -7  20   3        0.25        5.47     18.77 o 
  -6  20   3       12.02       27.21     16.29 o 
  -5  20   3       67.38       81.04     20.48 o 
  -4  20   3       20.29       37.81     15.65 o 
  -3  20   3       51.15       63.90     21.15 o 
  -2  20   3        6.20        0.78      7.30 o 
  -1  20   3       20.91        9.57      9.51 o 
   0  20   3       21.47        6.03     10.07 o 
   1  20   3       53.31       38.52     14.46 o 
   2  20   3        3.34       11.47     10.63 o 
   3  20   3       16.94       13.66     10.51 o 
   4  20   3        0.32        9.75     10.78 o 
   5  20   3        0.58      -10.01     12.95 o 
   6  20   3        8.52       35.25     19.14 o 
  -7  21   3       10.99       -2.90     18.67 o 
  -6  21   3        0.39       16.05     21.99 o 
  -5  21   3       20.53       10.28     13.90 o 
  -4  21   3        1.19       -1.56     14.55 o 
  -3  21   3        2.96       -8.25     11.04 o 
  -2  21   3       39.73        9.52     11.89 o 
  -1  21   3        4.34       10.42      9.54 o 
   0  21   3       17.08       16.43     10.46 o 
   1  21   3        7.04       15.55     12.12 o 
   2  21   3       16.45       16.76     12.84 o 
   3  21   3       11.68      -12.94     12.94 o 
   4  21   3        1.97       12.28     12.87 o 
   5  21   3        0.05       -3.08     11.39 o 
  -6  22   3        0.90       14.58     23.30 o 
  -5  22   3        0.07       -4.31     18.26 o 
  -4  22   3        1.26        5.42     13.57 o 
  -3  22   3       17.26       22.52     15.57 o 
  -2  22   3       18.93       26.14     15.22 o 
  -1  22   3       13.57       13.34     13.15 o 
   0  22   3       25.87       -5.86     13.97 o 
   1  22   3       19.18       12.74     13.94 o 
   2  22   3        0.43       11.42     12.78 o 
   3  22   3        7.67       37.71     17.17 o 
   4  22   3        0.49       -3.92     14.23 o 
  -4  23   3        7.09        7.20     15.26 o 
  -3  23   3       21.10       30.58     17.61 o 
  -2  23   3        6.00       -5.46     12.77 o 
  -1  23   3       17.71        3.02     14.32 o 
   0  23   3       17.53        5.14     14.83 o 
   1  23   3        4.76       14.86     17.52 o 
   2  23   3        1.43       17.46     17.54 o 
 -14   0   4       16.00       27.15     31.95 o 
 -12   0   4       69.01      107.74     27.24 o 
 -10   0   4       56.66       55.64     22.03 o 
  -8   0   4      460.64      474.04     27.77 o 
  -6   0   4      155.71      188.88     18.22 o 
  -4   0   4     1275.64     1149.38     33.03 o 
  -2   0   4     1831.86     1887.98     65.98 o 
   0   0   4     1945.60     1847.99     73.89 o 
   2   0   4      450.34      508.32     54.65 o 
   4   0   4       82.50       87.44      9.60 o 
   6   0   4      682.04      633.95     39.28 o 
   8   0   4      294.58      242.03     23.44 o 
  10   0   4       38.06       33.23     18.63 o 
  12   0   4       37.96       20.82     18.14 o 
 -15   1   4        2.61        1.75     17.34 o 
 -14   1   4        8.77        0.47      9.03 o 
 -13   1   4        1.82        4.96      8.84 o 
 -12   1   4        2.74       13.20     15.51 o 
 -11   1   4       46.59      100.67     17.01 o 
 -10   1   4      113.31       92.57     12.41 o 
  -9   1   4        3.35        1.16      4.56 o 
  -8   1   4       32.13       41.90      8.33 o 
  -7   1   4       64.64       75.97      5.79 o 
  -6   1   4     3068.47     2886.64     77.79 o 
  -5   1   4      395.07      357.45     14.12 o 
  -4   1   4     5629.60     5770.36    193.90 o 
  -3   1   4     2328.29     2551.67     82.79 o 
  -2   1   4     2015.03     2287.56     73.23 o 
  -1   1   4     2522.17     2707.60     83.71 o 
   0   1   4     6418.82     6636.26    224.84 o 
   1   1   4      211.92      192.11      8.71 o 
   2   1   4        5.30        1.53      3.37 o 
   3   1   4      191.12      232.32     13.70 o 
   4   1   4       57.22       66.05      5.62 o 
   5   1   4       78.29       92.10      8.20 o 
   6   1   4       98.37      126.42      8.89 o 
   7   1   4       97.83      109.86      9.61 o 
   8   1   4       88.68       90.52     12.03 o 
   9   1   4       11.62        7.37      6.52 o 
  10   1   4        6.68       38.60     22.40 o 
  11   1   4       11.91       15.07     12.11 o 
  12   1   4       15.67       17.79     13.12 o 
  13   1   4        0.00        7.76     12.45 o 
 -15   2   4        3.95       18.39     22.91 o 
 -14   2   4       15.96       12.28     11.74 o 
 -13   2   4       11.80       16.91     12.00 o 
 -12   2   4       87.33       83.03     17.71 o 
 -11   2   4       50.70       59.16     11.12 o 
 -10   2   4      151.68      142.42     13.77 o 
  -9   2   4      545.39      525.54     27.23 o 
  -8   2   4      871.27      880.22     30.82 o 
  -7   2   4      314.66      318.31     16.34 o 
  -6   2   4       70.11       80.75      6.85 o 
  -5   2   4      215.59      157.21      9.06 o 
  -4   2   4     1910.75     1985.63     65.96 o 
  -3   2   4      112.29      107.19      4.96 o 
  -2   2   4     3405.80     3595.26     93.67 o 
  -1   2   4      328.02      289.04     14.42 o 
   0   2   4     6662.29     6526.65    385.52 o 
   1   2   4      519.80      436.89     25.10 o 
   2   2   4     1431.89     1474.92     47.68 o 
   3   2   4     3561.04     3049.57    210.47 o 
   4   2   4     2321.94     2242.73     97.34 o 
   5   2   4     1493.94     1364.39     49.51 o 
   6   2   4      152.32       98.72      8.79 o 
   7   2   4       19.24       15.40      4.82 o 
   8   2   4       70.54       87.62     11.58 o 
   9   2   4       12.35        3.59     10.18 o 
  10   2   4       90.63      105.12     16.31 o 
  11   2   4       53.38       74.70     18.65 o 
  12   2   4        9.76       20.38     13.91 o 
  13   2   4        6.52        6.04     11.97 o 
 -15   3   4        0.04       13.80     26.19 o 
 -14   3   4        0.25       -2.33     12.10 o 
 -13   3   4       30.77       25.56     11.53 o 
 -12   3   4       64.17       48.91     13.53 o 
 -11   3   4       73.66       72.29     10.69 o 
 -10   3   4       67.07       50.73     10.33 o 
  -9   3   4      653.34      695.75     40.73 o 
  -8   3   4      354.58      335.97     13.86 o 
  -7   3   4        0.21        8.49      4.56 o 
  -6   3   4      753.49      822.98     34.03 o 
  -5   3   4     4852.45     4542.51    198.18 o 
  -4   3   4        0.27       -1.38      2.34 o 
  -3   3   4      689.95      819.76     26.84 o 
  -2   3   4     1461.26     1452.94     42.06 o 
  -1   3   4      205.34      181.66      8.47 o 
   0   3   4      671.69      681.98     27.88 o 
   1   3   4     4867.86     4814.22    139.85 o 
   2   3   4       79.30       96.45      4.78 o 
   3   3   4      383.98      376.45     19.39 o 
   4   3   4      152.02      183.02      7.62 o 
   5   3   4       49.07       49.75      4.29 o 
   6   3   4      259.08      228.80     11.58 o 
   7   3   4      129.82      118.77     13.42 o 
   8   3   4        0.00       -5.93      6.55 o 
   9   3   4       69.38       74.56     13.75 o 
  10   3   4       53.99       55.80     12.05 o 
  11   3   4       14.43       27.84     13.72 o 
  12   3   4        0.42      -10.85     12.50 o 
 -14   4   4        1.97        8.25     14.03 o 
 -13   4   4        6.78       32.29     29.25 o 
 -12   4   4        4.62       11.04      7.86 o 
 -11   4   4       56.55       60.41      9.72 o 
 -10   4   4       90.85      100.80     13.48 o 
  -9   4   4      329.17      355.15     24.55 o 
  -8   4   4       52.58       55.94      8.14 o 
  -7   4   4      818.07      839.35     37.48 o 
  -6   4   4        0.81        8.77      4.08 o 
  -5   4   4      109.13      136.69      9.30 o 
  -4   4   4      350.14      339.90     18.63 o 
  -3   4   4      247.04      208.10      7.95 o 
  -2   4   4       30.98       34.24      3.99 o 
  -1   4   4     5001.00     5038.08    165.33 o 
   0   4   4      307.38      222.56      7.89 o 
   1   4   4      988.31      941.30     25.06 o 
   2   4   4      229.15      229.19      8.59 o 
   3   4   4      203.19      188.48      6.30 o 
   4   4   4      989.83      936.78     48.93 o 
   5   4   4      447.68      484.86     29.32 o 
   6   4   4       21.50       24.58      6.29 o 
   7   4   4      253.11      291.36     24.33 o 
   8   4   4       85.83       77.56     14.53 o 
   9   4   4        5.40        5.53      7.14 o 
  10   4   4       41.95       48.09     11.93 o 
  11   4   4        3.42       16.63     10.64 o 
  12   4   4        0.02       -9.22     12.82 o 
 -14   5   4        0.13        2.17     15.94 o 
 -13   5   4        5.08       16.04     11.97 o 
 -12   5   4        3.04        1.99      6.05 o 
 -11   5   4       57.78       52.78     11.47 o 
 -10   5   4       16.76       15.88      8.07 o 
  -9   5   4        7.75       35.66     10.03 o 
  -8   5   4       16.46       23.36      6.64 o 
  -7   5   4     1670.11     1665.18     78.46 o 
  -6   5   4        4.21        0.78      1.81 o 
  -5   5   4      173.01      142.63      5.42 o 
  -4   5   4      171.58      216.27      8.62 o 
  -3   5   4     3732.21     3704.60    163.87 o 
  -2   5   4      463.72      505.53     17.03 o 
  -1   5   4     1125.32      997.72     29.75 o 
   0   5   4     1144.57     1105.25     45.84 o 
   1   5   4     1201.74     1369.63     41.16 o 
   2   5   4       50.88       48.83      7.07 o 
   3   5   4       27.30       28.66      4.98 o 
   4   5   4        0.18       -4.52      4.52 o 
   5   5   4       11.40       19.30      5.70 o 
   6   5   4       10.07        9.70      6.43 o 
   7   5   4      480.45      447.33     37.24 o 
   8   5   4        5.32        8.25      6.87 o 
   9   5   4        6.79        5.25     10.59 o 
  10   5   4       22.29       39.18     13.26 o 
  11   5   4        4.31        3.00      7.39 o 
  12   5   4       25.77       -3.90     13.56 o 
 -14   6   4        1.22       -1.58     12.18 o 
 -13   6   4        3.10        8.41     12.70 o 
 -12   6   4        3.08       14.18     11.24 o 
 -11   6   4       12.30       -1.51      6.19 o 
 -10   6   4       81.62      130.36     15.12 o 
  -9   6   4        0.63       -6.06      6.06 o 
  -8   6   4       95.86      118.92     11.36 o 
  -7   6   4       10.70       15.57      2.87 o 
  -6   6   4       34.04       40.69      5.44 o 
  -5   6   4      836.44      871.58     27.34 o 
  -4   6   4        2.83       10.27      5.15 o 
  -3   6   4     1501.29     1428.33     46.35 o 
  -2   6   4        0.37        6.42      4.61 o 
  -1   6   4      554.93      652.31     19.01 o 
   0   6   4       50.32       36.12      5.91 o 
   1   6   4      212.67      203.79      7.67 o 
   2   6   4      321.42      275.29     12.42 o 
   3   6   4      922.63      928.48     35.38 o 
   4   6   4      103.80      111.38     12.56 o 
   5   6   4     1172.60     1241.10     55.12 o 
   6   6   4        0.07        3.93      4.46 o 
   7   6   4      432.47      442.77     37.97 o 
   8   6   4        0.01        4.38      6.92 o 
   9   6   4      264.11      312.43     31.91 o 
  10   6   4       21.58       17.06      9.81 o 
  11   6   4       47.57       59.78     16.42 o 
  12   6   4        4.10      -13.01     16.48 o 
 -14   7   4        0.63       12.11     18.78 o 
 -13   7   4       45.71       25.65     13.94 o 
 -12   7   4       18.55       29.23     12.29 o 
 -11   7   4        6.68       -4.71      7.18 o 
 -10   7   4       67.41       84.07     12.64 o 
  -9   7   4      127.79      136.81     15.18 o 
  -8   7   4        0.61       -2.66      4.77 o 
  -7   7   4      250.95      213.04     16.22 o 
  -6   7   4      119.68      119.57      7.70 o 
  -5   7   4      471.70      526.89     20.16 o 
  -4   7   4     1068.72     1182.17     39.54 o 
  -3   7   4       11.23       25.75      9.54 o 
  -2   7   4     1639.30     1877.17     68.81 o 
  -1   7   4     2621.73     2622.35     76.63 o 
   0   7   4      855.93      993.46     46.87 o 
   1   7   4      218.11      191.58     10.31 o 
   2   7   4      642.39      652.89     13.41 o 
   3   7   4       30.88       32.56      8.31 o 
   4   7   4       87.63       94.11     11.46 o 
   5   7   4       23.32       38.61     10.44 o 
   6   7   4      113.76      117.51     13.24 o 
   7   7   4      156.71      167.37     16.46 o 
   8   7   4       10.83       42.64     20.74 o 
   9   7   4       38.49       42.52     13.25 o 
  10   7   4        0.20        1.09      6.99 o 
  11   7   4       48.79       55.88     18.45 o 
  12   7   4        6.36       -2.53     14.32 o 
 -14   8   4        0.12       47.61     21.91 o 
 -13   8   4        0.12       19.82     15.62 o 
 -12   8   4       25.67       14.78     14.07 o 
 -11   8   4       31.54       40.44     11.90 o 
 -10   8   4        3.99        0.05      5.98 o 
  -9   8   4       90.20      105.62     13.70 o 
  -8   8   4      255.18      345.72     25.15 o 
  -7   8   4       38.30       57.94      7.50 o 
  -6   8   4      357.28      369.83     23.01 o 
  -5   8   4        1.48       -0.51      2.72 o 
  -4   8   4       16.87       33.49      4.76 o 
  -3   8   4        2.12        2.00      2.57 o 
  -2   8   4      219.96      259.02     11.26 o 
  -1   8   4       13.95        5.17      2.27 o 
   0   8   4     1752.88     1795.68     74.10 o 
   1   8   4     2434.78     2417.01     90.67 o 
   2   8   4     1024.24      997.29     37.43 o 
   3   8   4      577.34      596.31     31.27 o 
   4   8   4      416.99      457.98     24.82 o 
   5   8   4       67.43       77.57      8.73 o 
   6   8   4      282.10      296.14     19.66 o 
   7   8   4        0.11        6.62      5.76 o 
   8   8   4      126.20      128.63     15.84 o 
   9   8   4       35.66       59.16     19.65 o 
  10   8   4        4.82        3.00      9.75 o 
  11   8   4        0.90       19.49     13.86 o 
  12   8   4       10.40       21.85     18.21 o 
 -14   9   4        7.07       49.48     24.38 o 
 -13   9   4        1.11       13.08     12.82 o 
 -12   9   4        4.76       21.12     13.55 o 
 -11   9   4       21.76       12.83      9.61 o 
 -10   9   4       14.47       18.20      9.02 o 
  -9   9   4      117.11      128.60     14.91 o 
  -8   9   4       80.84      111.08     13.14 o 
  -7   9   4        3.88       22.95      8.36 o 
  -6   9   4      498.46      526.30     25.61 o 
  -5   9   4       60.22       51.56      8.59 o 
  -4   9   4      121.05      177.14     10.06 o 
  -3   9   4       76.74       73.61      9.31 o 
  -2   9   4       41.37       50.14      6.98 o 
  -1   9   4      195.56      191.92      9.53 o 
   0   9   4       94.93       74.64      7.90 o 
   1   9   4       39.02       44.26      7.68 o 
   2   9   4       33.45       42.03      8.83 o 
   3   9   4      119.32      146.10     15.71 o 
   4   9   4        4.59        1.58      6.06 o 
   5   9   4       77.09      107.75     10.49 o 
   6   9   4        0.06        3.68      6.71 o 
   7   9   4       26.77       16.05      6.53 o 
   8   9   4        4.22        5.29      7.33 o 
   9   9   4        0.08       12.52     10.78 o 
  10   9   4       15.53       22.12     14.64 o 
  11   9   4        4.04       17.78     13.85 o 
  12   9   4       14.70       18.12     17.98 o 
 -13  10   4        1.85       39.95     20.34 o 
 -12  10   4       65.18       57.99     15.19 o 
 -11  10   4        1.90       22.40     20.39 o 
 -10  10   4       47.76       87.16     14.08 o 
  -9  10   4       19.29        2.15      5.94 o 
  -8  10   4        6.36        7.00      6.36 o 
  -7  10   4       64.14       76.60      9.31 o 
  -6  10   4      685.43      731.20     33.23 o 
  -5  10   4        5.24        5.00      3.99 o 
  -4  10   4      334.87      320.35     25.66 o 
  -3  10   4       10.61        6.96      6.14 o 
  -2  10   4      413.48      388.30     17.34 o 
  -1  10   4      474.57      398.18     13.88 o 
   0  10   4       49.72      104.53     10.16 o 
   1  10   4      126.96      103.57     10.06 o 
   2  10   4      823.10      764.21     35.69 o 
   3  10   4       29.17       29.75     11.97 o 
   4  10   4      458.45      518.74     40.16 o 
   5  10   4       69.42       80.61     17.03 o 
   6  10   4      465.53      533.94     43.69 o 
   7  10   4      122.69      171.83     27.92 o 
   8  10   4       34.31       53.26     14.85 o 
   9  10   4       33.12       35.47     11.51 o 
  10  10   4       20.75       17.03     13.65 o 
  11  10   4        1.38        8.59     13.83 o 
 -13  11   4        0.35        5.07     29.76 o 
 -12  11   4        1.62       -0.89     10.27 o 
 -11  11   4        3.99       37.09     27.98 o 
 -10  11   4        1.23       -2.78      6.90 o 
  -9  11   4       23.61       35.44     11.69 o 
  -8  11   4      412.91      400.09     27.96 o 
  -7  11   4       45.22       55.42      8.82 o 
  -6  11   4      384.92      412.20     23.61 o 
  -5  11   4      263.28      246.48     16.88 o 
  -4  11   4       95.29       99.60      9.38 o 
  -3  11   4      124.26      104.93      8.65 o 
  -2  11   4      614.18      698.17     30.22 o 
  -1  11   4      133.69      179.24     18.71 o 
   0  11   4       39.69       50.20      7.30 o 
   1  11   4       20.82       35.65      8.45 o 
   2  11   4       19.80       18.99      6.70 o 
   3  11   4      351.61      300.38     26.08 o 
   4  11   4      403.47      425.84     36.77 o 
   5  11   4       25.17       15.15     11.70 o 
   6  11   4        4.48       -6.37     10.27 o 
   7  11   4        1.82       11.72     10.32 o 
   8  11   4      141.89      167.47     26.64 o 
   9  11   4        4.79       17.88     13.21 o 
  10  11   4        3.89        2.33     10.30 o 
  11  11   4        0.07       14.42     13.89 o 
 -13  12   4        1.48       25.05     21.65 o 
 -12  12   4       21.52       35.52     17.86 o 
 -11  12   4       39.41       47.30     17.18 o 
 -10  12   4        0.01       -8.12      8.52 o 
  -9  12   4        2.61       -2.06      6.01 o 
  -8  12   4      347.42      345.27     27.26 o 
  -7  12   4      249.12      240.61     18.28 o 
  -6  12   4      282.05      475.28     27.54 o 
  -5  12   4      578.86      532.10     34.18 o 
  -4  12   4      231.35      304.68     21.54 o 
  -3  12   4      112.46      127.14     10.77 o 
  -2  12   4       25.14       19.49      5.65 o 
  -1  12   4      247.00      246.57     17.88 o 
   0  12   4     1065.58      909.66     48.21 o 
   1  12   4      666.00      592.42     32.71 o 
   2  12   4     1164.92     1093.31     54.02 o 
   3  12   4       94.89      121.54     17.53 o 
   4  12   4     1150.91     1180.28     87.44 o 
   5  12   4        0.05       -7.28      7.28 o 
   6  12   4       86.05       77.94     15.41 o 
   7  12   4      190.62      213.67     27.96 o 
   8  12   4       16.86       15.69     11.09 o 
   9  12   4       22.88       26.21     12.78 o 
  10  12   4        3.37      -11.99     12.83 o 
  11  12   4        1.14        6.52     12.89 o 
 -12  13   4        3.74       14.70     13.89 o 
 -11  13   4       10.48       14.78     12.75 o 
 -10  13   4        5.18        2.59      9.30 o 
  -9  13   4       32.30       20.94      8.32 o 
  -8  13   4       16.63       24.88      8.78 o 
  -7  13   4       89.69      124.40     13.43 o 
  -6  13   4       91.32      152.23     15.63 o 
  -5  13   4      463.07      520.36     43.04 o 
  -4  13   4      657.28      715.37     54.78 o 
  -3  13   4        0.71       13.00      5.87 o 
  -2  13   4       34.11       38.10      6.43 o 
  -1  13   4        4.41       14.43      7.18 o 
   0  13   4        1.27        1.76      6.77 o 
   1  13   4      118.41      109.87     12.72 o 
   2  13   4       36.17       45.30     10.16 o 
   3  13   4      104.92       90.26     14.38 o 
   4  13   4      360.71      359.21     33.18 o 
   5  13   4       34.87       50.34     13.49 o 
   6  13   4       19.82        4.27      9.92 o 
   7  13   4        4.85       12.28      9.57 o 
   8  13   4       27.07       26.04     14.66 o 
   9  13   4        0.19        7.80     11.98 o 
  10  13   4       34.82       32.07     15.67 o 
 -12  14   4        0.02       53.05     36.06 o 
 -11  14   4        0.05      -11.37     11.73 o 
 -10  14   4        2.31       41.26     27.13 o 
  -9  14   4        0.41       -5.20      7.24 o 
  -8  14   4        0.00       -0.06      8.24 o 
  -7  14   4      170.06      223.43     22.40 o 
  -6  14   4       25.51       16.06      6.56 o 
  -5  14   4      275.56      308.01     32.06 o 
  -4  14   4       76.74       57.64     10.58 o 
  -3  14   4       23.43       21.48      9.32 o 
  -2  14   4       30.13       38.57     12.03 o 
  -1  14   4      243.91      261.60     23.94 o 
   0  14   4      271.64      287.68     23.60 o 
   1  14   4      460.41      489.87     31.49 o 
   2  14   4       88.25       97.25     11.35 o 
   3  14   4      613.61      603.58     49.02 o 
   4  14   4        3.08      -10.36     10.36 o 
   5  14   4      109.30      108.65     18.48 o 
   6  14   4        3.06       11.44     11.37 o 
   7  14   4       24.00       64.54     25.55 o 
   8  14   4       22.55       21.05     14.33 o 
   9  14   4        0.01        7.64     13.38 o 
  10  14   4        7.14       -8.10     12.02 o 
 -11  15   4        0.10        5.62     13.58 o 
 -10  15   4       19.22       35.48     15.11 o 
  -9  15   4        7.31        7.82     10.04 o 
  -8  15   4        5.30       -1.38      9.41 o 
  -7  15   4      264.79      254.67     20.85 o 
  -6  15   4       59.48       64.28     16.35 o 
  -5  15   4       10.61       39.89     14.34 o 
  -4  15   4        0.22        1.81      4.64 o 
  -3  15   4       28.47       44.06      9.12 o 
  -2  15   4       13.39       22.56      9.29 o 
  -1  15   4        3.35       14.85      8.38 o 
   0  15   4       26.91       33.75      9.34 o 
   1  15   4       19.03       41.08     12.80 o 
   2  15   4      441.99      393.70     27.63 o 
   3  15   4       26.61       38.96     12.85 o 
   4  15   4      108.26      131.08     21.70 o 
   5  15   4        4.74       24.73     13.29 o 
   6  15   4      247.40      238.85     34.20 o 
   7  15   4        0.84        4.40     11.05 o 
   8  15   4       31.93        9.75     12.97 o 
   9  15   4       10.67        3.24     11.77 o 
 -11  16   4        0.24        6.65     14.15 o 
 -10  16   4        2.98       -4.57     10.97 o 
  -9  16   4       38.35        6.67     10.28 o 
  -8  16   4        0.26       13.70     10.38 o 
  -7  16   4       66.59       52.09     16.48 o 
  -6  16   4        0.00        7.91      7.02 o 
  -5  16   4      162.00      193.30     18.74 o 
  -4  16   4       48.49       65.14     10.01 o 
  -3  16   4      200.15      188.05     21.11 o 
  -2  16   4       13.71       23.44     15.69 o 
  -1  16   4      699.65      647.40     43.99 o 
   0  16   4      145.80      182.14     19.65 o 
   1  16   4      123.92      135.59     14.91 o 
   2  16   4        0.17        1.62     10.30 o 
   3  16   4      126.80      180.61     24.58 o 
   4  16   4      145.41      144.74     21.03 o 
   5  16   4       21.09       33.76     20.67 o 
   6  16   4       10.79       -3.87     11.17 o 
   7  16   4       61.68       84.71     29.21 o 
   8  16   4        7.26       12.52     14.16 o 
   9  16   4       24.73       23.83     15.01 o 
 -10  17   4        0.00       18.61     17.11 o 
  -9  17   4       27.19        8.84     11.12 o 
  -8  17   4        0.33       29.00     25.10 o 
  -7  17   4       12.82       13.47      9.48 o 
  -6  17   4       11.00       18.25      8.77 o 
  -5  17   4        3.08       -7.17      7.17 o 
  -4  17   4        1.11       14.44      9.38 o 
  -3  17   4      139.21      148.83     18.37 o 
  -2  17   4       34.49       28.78     11.69 o 
  -1  17   4       66.49       90.02     14.84 o 
   0  17   4       29.62       35.51     11.63 o 
   1  17   4      264.41      182.27     18.31 o 
   2  17   4        0.18      -11.24     11.24 o 
   3  17   4      125.84      124.49     21.25 o 
   4  17   4        0.53        2.40      9.34 o 
   5  17   4        0.19      -12.15     12.15 o 
   6  17   4       18.05       35.02     38.96 o 
   7  17   4       13.39       21.65     15.79 o 
   8  17   4        4.03       13.62     14.53 o 
 -10  18   4        3.02       14.34     18.77 o 
  -9  18   4        4.32       36.15     17.77 o 
  -8  18   4       19.82        3.49     11.22 o 
  -7  18   4       49.84       83.53     17.18 o 
  -6  18   4      181.91      171.85     19.37 o 
  -5  18   4        0.57       35.86     14.59 o 
  -4  18   4      163.10      154.77     20.79 o 
  -3  18   4        2.23       -1.53      7.56 o 
  -2  18   4        0.08        0.97      7.35 o 
  -1  18   4      108.29      128.36     17.38 o 
   0  18   4        3.31       21.75     13.78 o 
   1  18   4       63.99       69.88     13.03 o 
   2  18   4       17.58       52.37     23.56 o 
   3  18   4        7.34       31.27     13.92 o 
   4  18   4       44.20       15.64     12.39 o 
   5  18   4       12.18       10.19     11.77 o 
   6  18   4       29.66       14.94     14.02 o 
   7  18   4       54.97       27.57     18.43 o 
   8  18   4        0.11       -3.46     11.45 o 
  -9  19   4        8.89      -11.79     23.07 o 
  -8  19   4        0.02       12.79     21.45 o 
  -7  19   4        2.48        7.21     18.39 o 
  -6  19   4        4.84       -5.68      8.84 o 
  -5  19   4       16.52       21.00     10.45 o 
  -4  19   4       20.32       22.55     11.40 o 
  -3  19   4        1.63       10.59      9.89 o 
  -2  19   4        1.04        4.16      7.87 o 
  -1  19   4        0.22        3.20      7.47 o 
   0  19   4        2.08        3.53      7.43 o 
   1  19   4       14.92        9.02     11.52 o 
   2  19   4        2.26       18.80     11.93 o 
   3  19   4       82.79       69.24     18.96 o 
   4  19   4       30.04       19.63     13.53 o 
   5  19   4        0.00       -8.71     12.32 o 
   6  19   4       17.48       14.08     14.45 o 
   7  19   4       12.50        4.42     13.49 o 
  -8  20   4        0.14      -14.45     22.52 o 
  -7  20   4        1.46        8.58     20.55 o 
  -6  20   4        3.07       15.12     21.51 o 
  -5  20   4        1.87        8.64     13.21 o 
  -4  20   4       61.78       70.04     17.03 o 
  -3  20   4        3.80        1.46      8.00 o 
  -2  20   4       58.53       88.48     24.40 o 
  -1  20   4       17.79       43.93     19.65 o 
   0  20   4        7.18        4.31     10.15 o 
   1  20   4        5.23       14.34     11.80 o 
   2  20   4        7.33      -11.62     11.62 o 
   3  20   4       21.93       34.13     22.47 o 
   4  20   4       23.48       29.65     16.28 o 
   5  20   4       25.08       58.19     33.78 o 
   6  20   4        0.02        9.57     14.53 o 
  -7  21   4       11.79       32.66     29.13 o 
  -6  21   4        0.59       13.19     22.30 o 
  -5  21   4        1.14        3.76     15.48 o 
  -4  21   4        3.25       -0.74     10.18 o 
  -3  21   4       23.71       30.06     13.07 o 
  -2  21   4        0.93       17.24     11.67 o 
  -1  21   4        0.00       -4.71      9.03 o 
   0  21   4        0.28       35.27     23.90 o 
   1  21   4        0.04       -5.82     10.24 o 
   2  21   4       11.17        7.33     11.55 o 
   3  21   4        8.05        9.63     12.42 o 
   4  21   4        5.79        1.72      8.74 o 
   5  21   4        2.15       -8.23     14.02 o 
  -5  22   4        0.54       -1.02     28.28 o 
  -4  22   4        2.16       10.16     13.80 o 
  -3  22   4        0.00        3.97     11.17 o 
  -2  22   4        0.54        7.34     12.36 o 
  -1  22   4        0.83       12.24     15.68 o 
   0  22   4        0.92       14.65     13.28 o 
   1  22   4       18.40        8.29     12.64 o 
   2  22   4        8.66        6.31     12.41 o 
   3  22   4        1.39       -3.18     13.08 o 
  -3  23   4        6.41       22.07     20.54 o 
  -2  23   4        2.47       46.82     24.80 o 
  -1  23   4        3.45       -5.71     15.51 o 
   0  23   4        0.12       11.41     17.44 o 
   1  23   4        0.01       15.34     16.75 o 
 -15   0   5       15.95       18.70     32.18 o 
 -13   0   5       82.51      106.94     31.39 o 
 -11   0   5      177.29      169.96     34.87 o 
  -9   0   5       90.85       96.42     22.99 o 
  -7   0   5     1127.74     1050.48     47.19 o 
  -5   0   5     7110.53     6650.92    243.66 o 
  -3   0   5     7664.32     8323.37    369.87 o 
  -1   0   5      263.97      235.05     13.14 o 
   1   0   5       64.82       53.10     14.83 o 
   3   0   5      882.10     1018.45     54.06 o 
   5   0   5       58.46       81.47     10.81 o 
   7   0   5      142.74      116.88     20.32 o 
   9   0   5       12.95       23.29     15.19 o 
  11   0   5        4.85      -15.80     15.98 o 
 -15   1   5        0.07        0.47     15.77 o 
 -14   1   5       28.77       10.98     11.68 o 
 -13   1   5        2.87        5.00     10.42 o 
 -12   1   5       26.01       15.85     11.00 o 
 -11   1   5       17.52        8.67      9.51 o 
 -10   1   5       13.34       18.23      9.05 o 
  -9   1   5       88.98      108.18     10.92 o 
  -8   1   5      499.24      467.89     22.81 o 
  -7   1   5       36.16       37.24      7.83 o 
  -6   1   5      283.19      245.98     14.33 o 
  -5   1   5       20.86       22.36      5.65 o 
  -4   1   5     1495.77     1338.78     43.82 o 
  -3   1   5      278.19      325.38     13.91 o 
  -2   1   5     1428.26     1384.05     45.46 o 
  -1   1   5      399.13      433.90     18.34 o 
   0   1   5     1144.30     1192.47     37.99 o 
   1   1   5     1652.72     1624.54     52.72 o 
   2   1   5     1031.49      997.83     33.31 o 
   3   1   5     2432.78     2383.64     84.85 o 
   4   1   5     1122.35     1231.08     48.48 o 
   5   1   5      592.32      535.67     34.44 o 
   6   1   5      478.38      412.03     21.08 o 
   7   1   5      189.55      166.02     12.86 o 
   8   1   5       96.33      101.73     12.69 o 
   9   1   5      107.22      116.41     16.42 o 
  10   1   5       13.89       15.35     11.21 o 
  11   1   5       35.88       52.35     17.22 o 
  12   1   5        3.57        4.34     10.26 o 
 -15   2   5        2.98        5.11     14.43 o 
 -14   2   5       32.91       11.11     11.80 o 
 -13   2   5        1.16      -12.94     12.94 o 
 -12   2   5       20.72       14.49     11.03 o 
 -11   2   5      169.67      150.46     18.88 o 
 -10   2   5      294.47      316.77     23.19 o 
  -9   2   5      233.69      250.56     17.38 o 
  -8   2   5        2.27       15.80      5.44 o 
  -7   2   5       24.54       13.40      5.33 o 
  -6   2   5     1632.33     1567.82     60.07 o 
  -5   2   5        8.64       33.75      4.52 o 
  -4   2   5        0.59       10.45      3.43 o 
  -3   2   5      570.07      642.85     17.60 o 
  -2   2   5      222.81      217.89      9.83 o 
  -1   2   5      120.79      109.21      7.50 o 
   0   2   5       63.21       85.43      5.53 o 
   1   2   5       48.14       43.25      4.91 o 
   2   2   5      881.53      811.06     29.88 o 
   3   2   5       18.77       22.38      4.20 o 
   4   2   5      268.21      313.55     15.54 o 
   5   2   5        3.31        2.79      5.61 o 
   6   2   5        0.88        5.53      6.28 o 
   7   2   5      422.45      434.19     28.54 o 
   8   2   5       11.05       20.29      9.88 o 
   9   2   5       18.55       31.57     10.90 o 
  10   2   5        0.98        5.39      9.42 o 
  11   2   5        0.27       -7.05     10.71 o 
  12   2   5        0.56       17.57     14.28 o 
 -15   3   5        0.02       -1.46     17.12 o 
 -14   3   5       28.60       11.48     12.52 o 
 -13   3   5        0.38        4.23      9.61 o 
 -12   3   5       30.91       49.37     13.37 o 
 -11   3   5       30.14       37.88     17.41 o 
 -10   3   5        1.87        4.99      5.12 o 
  -9   3   5       15.34       -1.49      7.41 o 
  -8   3   5      564.49      556.70     29.49 o 
  -7   3   5        1.69        5.73      5.08 o 
  -6   3   5      679.14      648.01     28.40 o 
  -5   3   5        6.90       -2.17      3.89 o 
  -4   3   5     1266.06     1106.60     47.41 o 
  -3   3   5      136.95      118.81      8.73 o 
  -2   3   5      182.91      159.75     12.35 o 
  -1   3   5      386.07      386.39     28.67 o 
   0   3   5       73.43       99.42      5.99 o 
   1   3   5      460.42      475.24     17.69 o 
   2   3   5       77.20       84.53      5.56 o 
   3   3   5      408.10      389.15     17.03 o 
   4   3   5      734.00      699.04     26.78 o 
   5   3   5      213.64      219.64     10.34 o 
   6   3   5       58.80       49.30     11.61 o 
   7   3   5       20.43       27.46      9.73 o 
   8   3   5       56.96       45.75     10.32 o 
   9   3   5        0.02        6.44      8.20 o 
  10   3   5        1.93        6.18      9.87 o 
  11   3   5        0.33        3.46     11.95 o 
  12   3   5        0.69       12.48     14.05 o 
 -14   4   5        4.52        0.63     11.77 o 
 -13   4   5        1.29        3.96     10.11 o 
 -12   4   5       99.70       79.54     17.31 o 
 -11   4   5       92.85      111.47     23.78 o 
 -10   4   5       64.43       44.49      9.53 o 
  -9   4   5       22.34       34.11      6.99 o 
  -8   4   5      168.82      158.70     14.13 o 
  -7   4   5     1223.44     1251.92     57.16 o 
  -6   4   5      214.67      158.33     15.65 o 
  -5   4   5      922.13     1051.93     43.96 o 
  -4   4   5     1116.79     1011.13     40.47 o 
  -3   4   5      742.26      858.77     26.87 o 
  -2   4   5     1233.35     1318.52     46.28 o 
  -1   4   5      998.28      856.30     27.25 o 
   0   4   5      115.68      156.43      6.98 o 
   1   4   5       52.99       53.15      6.59 o 
   2   4   5      102.29       95.87      5.60 o 
   3   4   5       28.44       35.50      3.48 o 
   4   4   5       72.56       54.81      6.88 o 
   5   4   5       65.03      100.99     11.78 o 
   6   4   5       25.86       42.07     10.61 o 
   7   4   5       10.68       11.34      7.95 o 
   8   4   5        1.76       18.74     16.76 o 
   9   4   5       32.43       13.71     10.16 o 
  10   4   5        0.05       15.96     10.02 o 
  11   4   5        7.00       -3.95     10.59 o 
  12   4   5        0.25       -7.93     15.46 o 
 -14   5   5       19.00       19.64     15.16 o 
 -13   5   5        0.85        1.29      7.95 o 
 -12   5   5        8.34        5.85      8.94 o 
 -11   5   5        0.00        3.67      8.01 o 
 -10   5   5      365.31      358.61     27.81 o 
  -9   5   5        0.34        5.22      5.82 o 
  -8   5   5      205.36      285.24     21.01 o 
  -7   5   5      182.98      165.27     12.97 o 
  -6   5   5       53.10       82.35      8.78 o 
  -5   5   5      255.34      293.96     16.41 o 
  -4   5   5      469.31      514.17     23.90 o 
  -3   5   5      503.41      441.84     18.55 o 
  -2   5   5     1178.72     1033.19     33.05 o 
  -1   5   5     1212.66     1315.48     42.41 o 
   0   5   5      846.81      968.96     31.48 o 
   1   5   5      186.15      187.13      8.24 o 
   2   5   5     3634.74     3686.66    116.13 o 
   3   5   5      157.68      171.29      7.63 o 
   4   5   5       46.94       51.33      7.05 o 
   5   5   5       82.99       93.02      9.58 o 
   6   5   5      182.31      209.86     28.20 o 
   7   5   5       59.30      100.68     17.58 o 
   8   5   5       62.36       76.42     21.31 o 
   9   5   5       31.72       37.81     16.45 o 
  10   5   5      175.67      205.36     25.00 o 
  11   5   5        3.94        4.09     11.37 o 
  12   5   5        2.80       -5.56     15.24 o 
 -14   6   5       16.89        9.86     12.74 o 
 -13   6   5       30.54       15.97     13.40 o 
 -12   6   5       45.30       28.68     13.25 o 
 -11   6   5        0.49       -6.01      7.30 o 
 -10   6   5      116.05      107.53     12.88 o 
  -9   6   5       84.01      108.76     13.28 o 
  -8   6   5      377.12      361.89     23.44 o 
  -7   6   5      237.61      226.13     16.46 o 
  -6   6   5      171.00      202.45     13.40 o 
  -5   6   5       18.72       20.86      4.17 o 
  -4   6   5      465.27      428.28     18.00 o 
  -3   6   5      615.97      726.06     29.70 o 
  -2   6   5      197.75      213.19     10.92 o 
  -1   6   5       67.42      102.58      6.15 o 
   0   6   5      112.10      105.14     11.58 o 
   1   6   5      455.81      483.84     14.77 o 
   2   6   5     1103.08     1222.61     35.96 o 
   3   6   5      234.95      249.49     14.33 o 
   4   6   5       54.41       54.63      7.59 o 
   5   6   5        3.26       -6.82      6.82 o 
   6   6   5      158.98      166.21     17.29 o 
   7   6   5       61.57      139.69     21.65 o 
   8   6   5       20.03       32.42     10.04 o 
   9   6   5        1.28        0.79      6.83 o 
  10   6   5        2.67       11.35      9.68 o 
  11   6   5        7.55       21.34     17.11 o 
  12   6   5        0.02       -2.88     14.43 o 
 -14   7   5        3.00       12.76     15.70 o 
 -13   7   5        1.99        8.80     13.56 o 
 -12   7   5        5.25       10.13     14.03 o 
 -11   7   5        2.97        4.52      9.97 o 
 -10   7   5       30.79       39.68     10.29 o 
  -9   7   5        0.99       10.70      6.46 o 
  -8   7   5      224.65      191.56     19.94 o 
  -7   7   5        2.48       -0.67      4.29 o 
  -6   7   5      179.63      222.49     14.80 o 
  -5   7   5      581.57      639.40     23.02 o 
  -4   7   5      117.13      155.77      9.10 o 
  -3   7   5      172.98      204.58     10.42 o 
  -2   7   5       21.86       38.22      7.43 o 
  -1   7   5       41.81       37.49      5.88 o 
   0   7   5      559.59      542.79     16.99 o 
   1   7   5      175.41      205.32     16.49 o 
   2   7   5       62.19       64.91      6.96 o 
   3   7   5      184.07      175.88     18.45 o 
   4   7   5      900.82      923.26     40.40 o 
   5   7   5      401.94      356.45     20.77 o 
   6   7   5      321.96      312.95     20.90 o 
   7   7   5      150.20      141.80     15.96 o 
   8   7   5       71.11       96.08     14.54 o 
   9   7   5        1.28       -1.71      7.46 o 
  10   7   5       20.55       49.51     21.95 o 
  11   7   5        1.90        7.26     14.60 o 
 -14   8   5        8.40       17.13     23.96 o 
 -13   8   5       64.15       64.95     22.37 o 
 -12   8   5        0.77       -9.77     11.72 o 
 -11   8   5       67.42       85.59     15.91 o 
 -10   8   5       44.60       29.59      9.52 o 
  -9   8   5       50.70       80.05     12.12 o 
  -8   8   5      179.27      184.72     16.47 o 
  -7   8   5      103.84      110.81     11.50 o 
  -6   8   5      313.38      346.04     26.42 o 
  -5   8   5      380.49      384.28     17.19 o 
  -4   8   5      140.74      134.51      9.81 o 
  -3   8   5       91.82      107.13      7.34 o 
  -2   8   5       88.74       96.54     10.26 o 
  -1   8   5       21.76       16.05      2.81 o 
   0   8   5      216.05      216.29     13.19 o 
   1   8   5        9.26        6.97      5.68 o 
   2   8   5       18.89       35.12      8.26 o 
   3   8   5      265.22      277.38     24.18 o 
   4   8   5       51.57       79.65     13.45 o 
   5   8   5        3.79        0.42      6.98 o 
   6   8   5       10.14       21.03     11.02 o 
   7   8   5        0.01        5.67      7.20 o 
   8   8   5        5.35       -5.62     10.91 o 
   9   8   5        4.87        4.49     13.01 o 
  10   8   5       24.14       12.29     13.75 o 
  11   8   5        2.00      -12.65     12.65 o 
 -14   9   5        0.31      -17.70     17.70 o 
 -13   9   5        0.61      -15.51     15.51 o 
 -12   9   5       24.25       18.66      9.62 o 
 -11   9   5        3.33       -0.51      6.73 o 
 -10   9   5       15.53       20.77      9.13 o 
  -9   9   5        0.21       -0.94      7.14 o 
  -8   9   5       21.14       40.86     10.04 o 
  -7   9   5      227.55      251.06     20.73 o 
  -6   9   5       10.83       12.66      4.38 o 
  -5   9   5       88.93       87.95     10.43 o 
  -4   9   5       78.55       77.07      7.05 o 
  -3   9   5       23.42       30.74      8.16 o 
  -2   9   5       39.63       34.62      5.76 o 
  -1   9   5       35.73       24.43      5.29 o 
   0   9   5      427.31      374.99     21.05 o 
   1   9   5     1944.22     1918.31     80.10 o 
   2   9   5      118.93      133.52      8.32 o 
   3   9   5      540.10      609.01     43.52 o 
   4   9   5       16.61       56.31     16.46 o 
   5   9   5       58.25       65.12     14.34 o 
   6   9   5        0.18        6.69      7.02 o 
   7   9   5        6.22       17.03     10.12 o 
   8   9   5       14.49        9.33     10.88 o 
   9   9   5       29.85       29.30     20.91 o 
  10   9   5        1.82       14.15     14.91 o 
  11   9   5        1.02        9.54     12.82 o 
 -13  10   5        0.40        9.68     14.65 o 
 -12  10   5        1.17        3.75     11.85 o 
 -11  10   5        7.84       24.15     10.91 o 
 -10  10   5        0.10        1.74      8.18 o 
  -9  10   5      418.31      384.92     29.71 o 
  -8  10   5       11.17        8.24      7.06 o 
  -7  10   5      346.19      442.77     31.11 o 
  -6  10   5      172.20      126.58     10.66 o 
  -5  10   5        7.58       17.62     10.93 o 
  -4  10   5        7.14        8.75      4.50 o 
  -3  10   5       19.98        3.01      3.74 o 
  -2  10   5       65.85       71.67      9.32 o 
  -1  10   5      193.91      188.82     15.16 o 
   0  10   5       28.73       59.21     12.91 o 
   1  10   5       52.69       58.42      7.77 o 
   2  10   5        5.46        7.59     11.66 o 
   3  10   5       23.02       27.74     19.64 o 
   4  10   5       82.09      111.78     17.07 o 
   5  10   5       43.65       66.48     14.89 o 
   6  10   5      207.47      214.80     26.49 o 
   7  10   5        0.48       -1.54      8.82 o 
   8  10   5        7.29       36.51     21.14 o 
   9  10   5       27.83       15.00     12.36 o 
  10  10   5       21.08       48.88     20.62 o 
  11  10   5        0.58      -18.29     18.29 o 
 -13  11   5        0.07        2.38     13.33 o 
 -12  11   5       31.52        7.90     12.52 o 
 -11  11   5        8.50       11.33     10.25 o 
 -10  11   5        9.50       31.32     13.23 o 
  -9  11   5       24.95       16.09      8.40 o 
  -8  11   5        3.36        9.50      7.60 o 
  -7  11   5      146.36      146.80     17.10 o 
  -6  11   5      309.07      303.21     19.19 o 
  -5  11   5        6.73       15.83      5.77 o 
  -4  11   5        4.64       25.12      5.89 o 
  -3  11   5      770.98      744.80     33.78 o 
  -2  11   5        4.20        4.03      3.94 o 
  -1  11   5      297.05      293.82     20.09 o 
   0  11   5      886.14      880.33     52.76 o 
   1  11   5      208.47      209.76     15.12 o 
   2  11   5       11.54       24.83      5.67 o 
   3  11   5      194.17      138.31     18.97 o 
   4  11   5       14.88       15.54      7.83 o 
   5  11   5        0.24        1.51      6.93 o 
   6  11   5        6.50       11.04     14.47 o 
   7  11   5       85.70      112.86     21.82 o 
   8  11   5        1.58        8.79     10.73 o 
   9  11   5       97.42      112.28     24.42 o 
  10  11   5        0.19       30.21     25.31 o 
 -13  12   5       32.07       27.82     17.63 o 
 -12  12   5        0.66       27.39     18.11 o 
 -11  12   5       46.79       24.95     12.99 o 
 -10  12   5       22.16       43.59     10.46 o 
  -9  12   5        0.13       21.84     15.59 o 
  -8  12   5       58.28       68.09     14.51 o 
  -7  12   5        8.89       27.62      9.51 o 
  -6  12   5       69.95       65.24     17.47 o 
  -5  12   5        0.39       20.67      9.11 o 
  -4  12   5       28.58       72.74      9.35 o 
  -3  12   5      308.40      403.98     23.48 o 
  -2  12   5       38.77       11.43      6.30 o 
  -1  12   5      472.86      515.89     41.66 o 
   0  12   5      173.88      155.07     15.41 o 
   1  12   5       84.63       83.15     13.88 o 
   2  12   5      362.60      352.66     33.01 o 
   3  12   5      273.47      262.87     26.58 o 
   4  12   5      385.02      348.31     31.49 o 
   5  12   5       43.06       64.43     22.92 o 
   6  12   5      148.82      158.66     24.55 o 
   7  12   5        8.98        6.33     11.02 o 
   8  12   5       23.70       24.10     13.06 o 
   9  12   5       14.32       10.87     12.65 o 
  10  12   5       45.43       27.08     16.73 o 
 -12  13   5        8.54       -3.33     13.40 o 
 -11  13   5        3.04       23.39     13.71 o 
 -10  13   5       51.22       61.13     13.58 o 
  -9  13   5       30.16       26.12     11.07 o 
  -8  13   5       27.90       26.76     10.23 o 
  -7  13   5      103.87      121.38     19.91 o 
  -6  13   5      184.56      143.46     13.48 o 
  -5  13   5      917.84     1004.72     52.26 o 
  -4  13   5        2.00        8.70      5.13 o 
  -3  13   5      217.88      254.79     18.18 o 
  -2  13   5       50.13       58.63     14.03 o 
  -1  13   5      853.52      732.20     45.44 o 
   0  13   5       53.27       43.41      9.49 o 
   1  13   5        2.45        2.05      5.48 o 
   2  13   5        6.60       35.07     18.68 o 
   3  13   5      752.40      763.44     59.38 o 
   4  13   5       39.81       47.45     12.52 o 
   5  13   5      308.76      337.98     37.87 o 
   6  13   5      122.89      129.50     23.22 o 
   7  13   5      123.29      128.29     24.92 o 
   8  13   5       84.16       96.26     23.68 o 
   9  13   5       24.20       19.43     14.94 o 
  10  13   5        0.14       25.41     16.80 o 
 -12  14   5       13.61       17.55     15.35 o 
 -11  14   5       29.54       28.22     16.21 o 
 -10  14   5      486.79      492.45     55.78 o 
  -9  14   5       56.47       67.03     15.84 o 
  -8  14   5      122.06      151.37     20.30 o 
  -7  14   5        1.25       10.57     14.05 o 
  -6  14   5        5.98       16.28      7.09 o 
  -5  14   5      133.70      158.17     17.87 o 
  -4  14   5        3.24       35.92      8.57 o 
  -3  14   5        0.03        1.53      7.60 o 
  -2  14   5     1653.31     1703.68    103.34 o 
  -1  14   5      159.14      149.28     18.65 o 
   0  14   5      153.16      197.90     19.58 o 
   1  14   5       92.39       75.36     11.67 o 
   2  14   5       11.55        0.45      8.34 o 
   3  14   5       36.93       48.90     12.21 o 
   4  14   5        7.69        1.25      7.57 o 
   5  14   5        7.11       12.57     11.11 o 
   6  14   5       67.37       98.05     28.72 o 
   7  14   5       29.86       14.09     11.65 o 
   8  14   5        0.62        3.32     10.99 o 
   9  14   5        7.99        2.25     12.00 o 
 -11  15   5        0.30      -10.36     20.73 o 
 -10  15   5        3.76       17.71     13.64 o 
  -9  15   5       35.85       57.21     19.36 o 
  -8  15   5       16.06       31.56     12.39 o 
  -7  15   5      233.09      236.19     26.61 o 
  -6  15   5        0.89       17.63      7.02 o 
  -5  15   5       35.26       43.66     13.35 o 
  -4  15   5       14.24       21.42      7.24 o 
  -3  15   5        2.91       14.06      8.73 o 
  -2  15   5      572.64      564.89     43.60 o 
  -1  15   5       60.64       73.52     18.19 o 
   0  15   5      408.54      331.39     27.41 o 
   1  15   5       46.35       37.16      8.09 o 
   2  15   5      187.52      145.22     22.26 o 
   3  15   5       60.53       60.18     14.17 o 
   4  15   5       38.32       63.94     25.95 o 
   5  15   5       55.90       71.88     18.63 o 
   6  15   5       91.92      129.14     20.75 o 
   7  15   5        7.25       13.15     13.53 o 
   8  15   5       19.17       44.72     18.35 o 
   9  15   5       12.73        2.53      9.94 o 
 -11  16   5        0.05      -17.13     17.13 o 
 -10  16   5        5.58       17.72     12.16 o 
  -9  16   5       18.00        1.74     10.91 o 
  -8  16   5       48.91       45.18     18.32 o 
  -7  16   5       38.26       36.65     13.04 o 
  -6  16   5       23.56       37.67     13.36 o 
  -5  16   5       16.23        7.61      8.22 o 
  -4  16   5       56.58       64.14     12.52 o 
  -3  16   5        4.99       -6.56      7.85 o 
  -2  16   5       23.06       61.08     12.18 o 
  -1  16   5       52.87       61.43     12.51 o 
   0  16   5      153.94      175.19     22.59 o 
   1  16   5      211.70      199.92     22.14 o 
   2  16   5       12.64       31.15     12.60 o 
   3  16   5      152.78      175.60     25.13 o 
   4  16   5        0.44        1.58      9.09 o 
   5  16   5        2.70       10.34     11.57 o 
   6  16   5        0.00        0.76      9.49 o 
   7  16   5        1.12        5.43     11.99 o 
   8  16   5        1.04        4.54     13.26 o 
 -10  17   5        0.70       24.54     17.89 o 
  -9  17   5        3.62        0.54      9.71 o 
  -8  17   5        1.05        5.40      9.22 o 
  -7  17   5        4.23       10.25      9.69 o 
  -6  17   5        1.12        1.06      7.64 o 
  -5  17   5        2.34        0.17      7.12 o 
  -4  17   5       94.52      111.58     23.40 o 
  -3  17   5       77.67       88.77     24.03 o 
  -2  17   5       21.79       30.77     11.85 o 
  -1  17   5        0.73       -5.18      7.20 o 
   0  17   5        0.03       10.40      7.75 o 
   1  17   5       19.72       50.72     23.45 o 
   2  17   5        1.22        6.80      8.66 o 
   3  17   5        1.44       -3.77      9.34 o 
   4  17   5       99.05       97.76     21.83 o 
   5  17   5        6.01       50.87     19.77 o 
   6  17   5        4.63        8.61     13.10 o 
   7  17   5       14.79        4.66     12.10 o 
   8  17   5        1.05      -19.09     23.38 o 
  -9  18   5        9.72       24.48     29.12 o 
  -8  18   5        0.02        9.90     13.56 o 
  -7  18   5        1.13        5.78     11.30 o 
  -6  18   5        8.65       11.45     13.34 o 
  -5  18   5       14.07       29.04     11.49 o 
  -4  18   5       10.59       22.30     11.61 o 
  -3  18   5      120.08      150.46     22.27 o 
  -2  18   5        7.55       11.25      9.57 o 
  -1  18   5       78.88      116.00     17.06 o 
   0  18   5        2.16       11.17      9.27 o 
   1  18   5        0.24       13.24     11.35 o 
   2  18   5       19.17       15.25     14.44 o 
   3  18   5       10.98        4.61     10.04 o 
   4  18   5        3.04       -0.86      9.56 o 
   5  18   5       28.44       23.63     11.88 o 
   6  18   5       18.96       -4.67     12.38 o 
   7  18   5       18.28        7.13     14.18 o 
  -9  19   5        0.28       -8.11     21.14 o 
  -8  19   5        0.00        8.28     15.89 o 
  -7  19   5        1.49       -0.80     10.95 o 
  -6  19   5       16.37        2.53     10.88 o 
  -5  19   5       18.97       11.92      9.77 o 
  -4  19   5       24.32       28.41     12.64 o 
  -3  19   5        5.25       -4.70      8.93 o 
  -2  19   5       24.56        5.45      9.53 o 
  -1  19   5       20.74       12.33      9.22 o 
   0  19   5       78.57       77.11     19.28 o 
   1  19   5        9.66        3.50     11.97 o 
   2  19   5       48.22       27.86     14.07 o 
   3  19   5        1.73       -1.61      9.88 o 
   4  19   5        0.90        0.61     10.22 o 
   5  19   5        7.46        8.87     13.02 o 
   6  19   5        3.74       -2.63     10.20 o 
  -8  20   5        0.98       17.62     23.98 o 
  -7  20   5       15.39        6.03     19.51 o 
  -6  20   5        0.17       28.27     25.74 o 
  -5  20   5        0.46      -10.11     12.62 o 
  -4  20   5        1.49        7.63     10.34 o 
  -3  20   5       20.30       14.04     11.14 o 
  -2  20   5        1.42        9.19      9.61 o 
  -1  20   5       28.41       25.91     10.93 o 
   0  20   5        2.51        5.83     11.21 o 
   1  20   5       39.00       19.98     11.95 o 
   2  20   5       13.55       -2.09      8.54 o 
   3  20   5       41.13       30.36     16.25 o 
   4  20   5        1.36       12.27     13.73 o 
   5  20   5       28.97       43.01     23.45 o 
  -6  21   5        2.91        2.43     14.90 o 
  -5  21   5        5.92       24.94     20.98 o 
  -4  21   5        6.61        7.86     11.03 o 
  -3  21   5       21.34       31.17     13.85 o 
  -2  21   5        9.49       10.53     10.39 o 
  -1  21   5       35.29       31.56     15.60 o 
   0  21   5       11.14        0.52     10.49 o 
   1  21   5        0.81        6.83     11.92 o 
   2  21   5        3.40        6.19     11.54 o 
   3  21   5       12.69       31.30     17.50 o 
   4  21   5        0.58        3.40     12.31 o 
  -5  22   5       13.65       13.58     23.17 o 
  -4  22   5        4.76       26.39     19.54 o 
  -3  22   5       32.28       40.88     38.10 o 
  -2  22   5        0.17      -12.75     12.75 o 
  -1  22   5        6.48        3.07     11.35 o 
   0  22   5        3.13       19.57     15.07 o 
   1  22   5        8.07       17.01     17.52 o 
   2  22   5       18.36       11.42     14.34 o 
  -1  23   5        6.43       29.16     21.72 o 
 -14   0   6       39.34       48.71     26.04 o 
 -12   0   6        0.14        1.54     12.35 o 
 -10   0   6       20.21       44.45     41.38 o 
  -8   0   6      195.50      214.67     30.69 o 
  -6   0   6      178.29      179.16     38.01 o 
  -4   0   6       11.95        4.29      3.07 o 
  -2   0   6     6470.91     6572.11    327.64 o 
   0   0   6     1996.36     2009.61    101.17 o 
   2   0   6      736.11      823.09    106.84 o 
   4   0   6       55.16       73.18     11.54 o 
   6   0   6       68.61       56.46     21.37 o 
   8   0   6       22.30       31.25     17.44 o 
  10   0   6       28.00       29.31     20.52 o 
  12   0   6        3.48      -19.77     33.56 o 
 -15   1   6        1.79       -6.75     13.81 o 
 -14   1   6       10.12        1.31     10.63 o 
 -13   1   6        6.33        0.60      9.39 o 
 -12   1   6        5.37        2.82      8.02 o 
 -11   1   6       35.73       32.28     12.30 o 
 -10   1   6        3.15        4.75      9.40 o 
  -9   1   6      256.74      256.95     24.03 o 
  -8   1   6      205.15      184.55     18.25 o 
  -7   1   6        0.02       -2.19      5.91 o 
  -6   1   6      935.41      858.81     33.30 o 
  -5   1   6      105.38      116.40      7.36 o 
  -4   1   6       43.94       30.21      3.16 o 
  -3   1   6       58.79       46.52      4.36 o 
  -2   1   6       38.81       47.04      6.67 o 
  -1   1   6      276.36      357.51     14.67 o 
   0   1   6     1952.79     1950.32     68.99 o 
   1   1   6       11.58        4.84      4.46 o 
   2   1   6      547.66      494.13     20.99 o 
   3   1   6      140.30      181.09     14.54 o 
   4   1   6      122.48       86.38      8.25 o 
   5   1   6       12.75       17.69     10.21 o 
   6   1   6      171.31      125.25     12.26 o 
   7   1   6       45.58       73.20     17.94 o 
   8   1   6       80.86       88.59     23.69 o 
   9   1   6       50.78       47.50     14.60 o 
  10   1   6       13.82       19.07     12.10 o 
  11   1   6        0.79        5.81      9.74 o 
 -15   2   6        0.79       55.04     53.26 o 
 -14   2   6        0.02        0.42      9.40 o 
 -13   2   6        0.02        6.13     10.99 o 
 -12   2   6       19.13       13.27     11.80 o 
 -11   2   6        0.38       -3.98      8.34 o 
 -10   2   6       10.37       16.90     10.33 o 
  -9   2   6       14.15       33.29     11.01 o 
  -8   2   6      859.04      807.52     36.07 o 
  -7   2   6      639.27      632.13     28.40 o 
  -6   2   6      427.09      506.01     21.85 o 
  -5   2   6       39.30       64.59      7.21 o 
  -4   2   6      693.41      642.60     32.23 o 
  -3   2   6      570.49      527.67     18.11 o 
  -2   2   6      627.10      733.39     25.90 o 
  -1   2   6     1802.64     2048.36     70.25 o 
   0   2   6     1015.09      984.99     39.96 o 
   1   2   6       67.41       82.84      7.44 o 
   2   2   6     1859.69     1497.38     94.38 o 
   3   2   6       17.45       21.56      4.51 o 
   4   2   6      121.78      122.45      9.60 o 
   5   2   6      149.18      156.43     16.23 o 
   6   2   6       35.84       34.25      8.43 o 
   7   2   6       89.69       87.86     12.60 o 
   8   2   6       21.91       25.89     14.68 o 
   9   2   6        4.77       -6.05      9.54 o 
  10   2   6        0.08       -0.69      8.58 o 
  11   2   6        1.17       13.37     13.63 o 
 -15   3   6        0.13      -13.64     29.43 o 
 -14   3   6        0.03        3.80     11.02 o 
 -13   3   6        0.26        4.99     10.86 o 
 -12   3   6        4.18       13.61     11.58 o 
 -11   3   6      125.32      187.27     23.54 o 
 -10   3   6       24.55       30.01     12.20 o 
  -9   3   6       41.71       85.93     12.54 o 
  -8   3   6       16.51       34.49     11.40 o 
  -7   3   6     1400.97     1332.51     57.98 o 
  -6   3   6      446.74      404.74     21.07 o 
  -5   3   6        1.35       25.66      5.27 o 
  -4   3   6      753.80      781.85     22.75 o 
  -3   3   6      331.81      264.10     10.95 o 
  -2   3   6      162.73      160.70      9.13 o 
  -1   3   6       12.79       -1.09      3.34 o 
   0   3   6        0.47       -2.38      3.52 o 
   1   3   6     1518.21     1400.44     49.37 o 
   2   3   6      490.24      473.52     19.54 o 
   3   3   6      286.17      253.50     13.85 o 
   4   3   6      493.05      511.64     25.03 o 
   5   3   6      796.30      808.84     46.01 o 
   6   3   6      582.91      615.34     39.31 o 
   7   3   6      225.30      202.97     22.02 o 
   8   3   6      161.78      163.14     19.80 o 
   9   3   6       35.55       62.58     15.55 o 
  10   3   6        4.31       -6.34     10.95 o 
  11   3   6        0.96       23.81     13.92 o 
 -14   4   6        8.60       23.89     15.35 o 
 -13   4   6       68.44       50.25     16.84 o 
 -12   4   6       30.19       18.83     12.39 o 
 -11   4   6       19.41       11.65     17.50 o 
 -10   4   6      143.94      116.52     14.19 o 
  -9   4   6      136.65      111.67     12.65 o 
  -8   4   6       58.71       64.17      9.47 o 
  -7   4   6        5.47        2.34      6.24 o 
  -6   4   6       51.23       52.89      7.43 o 
  -5   4   6      935.26      998.10     43.53 o 
  -4   4   6       65.54       64.72      4.71 o 
  -3   4   6     2597.39     2790.06     96.36 o 
  -2   4   6      682.65      717.24     47.30 o 
  -1   4   6     4575.36     4503.58    158.46 o 
   0   4   6      310.99      288.40     13.22 o 
   1   4   6     1554.12     1548.74     54.28 o 
   2   4   6      583.66      653.90     24.75 o 
   3   4   6      436.49      420.55     16.98 o 
   4   4   6      145.70      225.16     17.11 o 
   5   4   6       21.03       36.06     13.69 o 
   6   4   6       11.06       14.78      7.11 o 
   7   4   6      105.08      157.23     17.51 o 
   8   4   6       74.78       92.38     16.38 o 
   9   4   6       24.22       23.79     10.91 o 
  10   4   6        0.01       -6.85     10.05 o 
  11   4   6       20.12       14.53     13.95 o 
 -14   5   6        0.02       -6.30     14.04 o 
 -13   5   6       10.78        8.51     11.29 o 
 -12   5   6        3.88       -0.60      8.13 o 
 -11   5   6       67.31       54.94     16.02 o 
 -10   5   6      163.73      124.50     15.52 o 
  -9   5   6      113.17      151.03     14.31 o 
  -8   5   6       14.75       37.92     13.75 o 
  -7   5   6        3.50       11.54      5.41 o 
  -6   5   6     1395.82     1370.57     64.66 o 
  -5   5   6      761.90      787.78     36.46 o 
  -4   5   6      352.40      314.32     15.57 o 
  -3   5   6      176.87      200.28     12.17 o 
  -2   5   6     1986.06     2175.97     87.07 o 
  -1   5   6     1845.18     1834.63     65.46 o 
   0   5   6        0.48       -1.43      5.43 o 
   1   5   6       11.79       11.25      5.54 o 
   2   5   6      712.88      639.25     23.65 o 
   3   5   6     1119.51     1170.17     38.62 o 
   4   5   6      413.22      406.61     23.39 o 
   5   5   6      398.69      401.02     27.20 o 
   6   5   6       58.94       62.93      9.88 o 
   7   5   6      193.14      209.92     39.10 o 
   8   5   6        3.81        0.47      6.64 o 
   9   5   6        2.68        2.78      7.60 o 
  10   5   6       11.60       29.23     19.10 o 
  11   5   6       35.93        6.85     11.73 o 
 -14   6   6       55.36       19.46     17.55 o 
 -13   6   6        1.45       -7.86     12.44 o 
 -12   6   6       33.75       41.41     23.66 o 
 -11   6   6       29.41       18.42     11.20 o 
 -10   6   6        8.83        7.26      7.05 o 
  -9   6   6      191.98      167.28     17.13 o 
  -8   6   6        0.97       -2.97      5.43 o 
  -7   6   6       68.72       75.76     11.31 o 
  -6   6   6      115.93      127.62     11.57 o 
  -5   6   6        8.22       12.23      2.76 o 
  -4   6   6      153.92      173.91      9.72 o 
  -3   6   6       62.52       58.03      8.13 o 
  -2   6   6      402.98      388.87     25.01 o 
  -1   6   6       36.66       50.65      5.48 o 
   0   6   6       20.26       24.11      9.53 o 
   1   6   6      290.05      339.91     14.22 o 
   2   6   6        3.48        7.64      3.15 o 
   3   6   6      110.81      139.52     10.60 o 
   4   6   6        1.87        2.50      5.52 o 
   5   6   6       87.70       72.79     11.68 o 
   6   6   6       41.27       49.47     16.39 o 
   7   6   6       45.83       21.98      8.21 o 
   8   6   6        0.23        0.58      6.51 o 
   9   6   6        0.32       37.98     28.09 o 
  10   6   6        0.47        1.16     10.30 o 
  11   6   6        1.00       20.14     21.18 o 
 -14   7   6        8.48        4.74     14.33 o 
 -13   7   6        9.87        0.61     10.07 o 
 -12   7   6       19.05        5.62     10.90 o 
 -11   7   6       80.86       86.39     14.88 o 
 -10   7   6        4.78        5.37      6.20 o 
  -9   7   6       31.90       28.48     13.62 o 
  -8   7   6        6.55        2.12      6.52 o 
  -7   7   6        1.91        6.86      5.94 o 
  -6   7   6       33.24       21.77      6.35 o 
  -5   7   6      300.98      313.09     19.73 o 
  -4   7   6       18.66       21.74      4.59 o 
  -3   7   6        6.75        9.52      4.11 o 
  -2   7   6       31.79       35.22      6.53 o 
  -1   7   6      175.22      171.86     10.59 o 
   0   7   6        0.31        3.86      2.54 o 
   1   7   6      471.94      439.67     19.28 o 
   2   7   6      239.86      242.05     13.18 o 
   3   7   6        2.08       19.67     15.19 o 
   4   7   6        8.88       22.72     12.37 o 
   5   7   6       16.47       14.17      5.84 o 
   6   7   6       25.25       43.52     12.12 o 
   7   7   6       90.02      106.83     13.80 o 
   8   7   6       22.71        6.01     10.37 o 
   9   7   6       90.12      108.79     26.77 o 
  10   7   6       16.48       -6.88     11.97 o 
  11   7   6        5.41        5.25     15.29 o 
 -14   8   6       18.91       10.96     16.28 o 
 -13   8   6        0.71       -3.35     12.78 o 
 -12   8   6        9.30       34.36     25.25 o 
 -11   8   6       15.10        8.96      7.63 o 
 -10   8   6       29.12       24.18      8.61 o 
  -9   8   6        8.73        9.81      8.52 o 
  -8   8   6       83.76       76.90     10.84 o 
  -7   8   6       61.51       75.77     11.82 o 
  -6   8   6       37.19       53.39      8.71 o 
  -5   8   6      223.00      255.47     15.16 o 
  -4   8   6      229.64      191.37     12.40 o 
  -3   8   6     1397.07     1402.23     54.19 o 
  -2   8   6       30.02       47.96      8.76 o 
  -1   8   6       48.74       55.91      5.69 o 
   0   8   6       77.10       84.21      8.93 o 
   1   8   6        8.11       30.84     10.80 o 
   2   8   6       38.21       50.05      9.96 o 
   3   8   6        0.50       -0.44      5.04 o 
   4   8   6       12.37       31.48     20.17 o 
   5   8   6       75.94       67.38     14.63 o 
   6   8   6       11.70       16.37     10.19 o 
   7   8   6       18.48       10.31     10.46 o 
   8   8   6       48.16       27.88     11.19 o 
   9   8   6        0.09        6.05     10.55 o 
  10   8   6        0.43       -3.14     11.21 o 
  11   8   6        1.21        2.22     14.45 o 
 -13   9   6       11.83       20.47     13.68 o 
 -12   9   6        3.21       17.09     13.55 o 
 -11   9   6       15.05       38.33     11.87 o 
 -10   9   6       29.54       42.10     13.11 o 
  -9   9   6       14.65       21.31      8.71 o 
  -8   9   6      105.21      168.62     16.38 o 
  -7   9   6      115.15      143.61     24.20 o 
  -6   9   6        6.38       26.00      9.08 o 
  -5   9   6        0.16        1.92      6.07 o 
  -4   9   6      144.41      147.88     11.29 o 
  -3   9   6       16.59       27.70      6.55 o 
  -2   9   6       24.65       34.49      8.07 o 
  -1   9   6        2.87       15.05      9.66 o 
   0   9   6       21.40       40.78      6.64 o 
   1   9   6        0.22        2.47      7.01 o 
   2   9   6      188.21      224.21     21.24 o 
   3   9   6      315.47      318.36     27.75 o 
   4   9   6      896.78      995.39     72.78 o 
   5   9   6      445.10      494.12     41.31 o 
   6   9   6      176.27      195.52     25.83 o 
   7   9   6      136.94      143.69     23.76 o 
   8   9   6        4.49       -2.48      8.89 o 
   9   9   6        0.11       -2.64      9.32 o 
  10   9   6       13.48       16.85     15.80 o 
 -13  10   6        1.19       12.66     16.06 o 
 -12  10   6       10.63       -1.88     10.73 o 
 -11  10   6        3.33        2.90      7.53 o 
 -10  10   6       25.94       11.27      8.40 o 
  -9  10   6       13.82       20.35      8.51 o 
  -8  10   6        2.92        7.80      6.70 o 
  -7  10   6       10.03       21.02     14.43 o 
  -6  10   6      746.81      793.44     54.57 o 
  -5  10   6        0.68       11.03      6.19 o 
  -4  10   6      364.68      444.93     22.47 o 
  -3  10   6       18.71       19.87      7.42 o 
  -2  10   6      321.53      318.29     14.82 o 
  -1  10   6      433.11      435.24     25.56 o 
   0  10   6      110.12       75.56     14.04 o 
   1  10   6       35.93       42.94      7.06 o 
   2  10   6      243.34      212.37     22.07 o 
   3  10   6        3.63       -8.58      8.58 o 
   4  10   6       84.37       98.18     17.50 o 
   5  10   6        3.28        3.30      8.26 o 
   6  10   6        6.33        0.75      8.26 o 
   7  10   6        5.42        5.18     10.13 o 
   8  10   6       49.80       28.18     15.32 o 
   9  10   6       30.00       15.18     13.33 o 
  10  10   6        2.09       11.85     15.00 o 
 -13  11   6        0.17       39.75     21.71 o 
 -12  11   6        1.25       24.35     17.69 o 
 -11  11   6        6.04        9.39      9.82 o 
 -10  11   6        8.82       23.61     10.12 o 
  -9  11   6       64.97       92.51     15.66 o 
  -8  11   6       33.64       62.96     12.68 o 
  -7  11   6       10.06       20.02      7.88 o 
  -6  11   6      106.13      170.37     13.81 o 
  -5  11   6        0.03        0.96      7.92 o 
  -4  11   6      554.48      689.85     34.85 o 
  -3  11   6       56.18       67.54      7.26 o 
  -2  11   6      102.86      106.39     13.07 o 
  -1  11   6      131.93      121.77     13.34 o 
   0  11   6      406.04      397.83     26.57 o 
   1  11   6       39.67       33.58      8.56 o 
   2  11   6      122.72      150.28     18.24 o 
   3  11   6       28.59       13.74      9.89 o 
   4  11   6      749.48      775.22     59.85 o 
   5  11   6       13.98       18.03      9.08 o 
   6  11   6       89.17      108.24     20.52 o 
   7  11   6       80.43       89.64     25.90 o 
   8  11   6       27.91       27.49     15.95 o 
   9  11   6        6.00      -11.39     12.95 o 
  10  11   6        1.59      -11.94     18.71 o 
 -13  12   6       24.09       47.50     23.62 o 
 -12  12   6       40.41       41.64     21.11 o 
 -11  12   6       81.47      114.68     16.50 o 
 -10  12   6        9.05       18.79      9.67 o 
  -9  12   6        5.78        6.80     11.20 o 
  -8  12   6       78.20       93.83     14.98 o 
  -7  12   6       61.75       64.91     20.82 o 
  -6  12   6        0.05        1.07      4.66 o 
  -5  12   6        1.42       -3.92      5.35 o 
  -4  12   6      704.99      582.80     49.28 o 
  -3  12   6       99.98      108.04     10.22 o 
  -2  12   6       15.00       17.26      7.09 o 
  -1  12   6       63.03       60.75     11.41 o 
   0  12   6       63.32       60.79     10.58 o 
   1  12   6      186.18      167.98     16.69 o 
   2  12   6       61.04       67.58     13.84 o 
   3  12   6       62.88       57.34     13.15 o 
   4  12   6       30.96       30.75     12.60 o 
   5  12   6        7.54        0.68     10.79 o 
   6  12   6       11.85       -6.38     10.19 o 
   7  12   6        0.19       15.98     12.70 o 
   8  12   6        1.34       -1.09     10.21 o 
   9  12   6       43.96       32.87     16.48 o 
 -12  13   6        0.46        5.15     12.62 o 
 -11  13   6       12.19       11.79     11.92 o 
 -10  13   6       55.85       53.63     14.26 o 
  -9  13   6        7.77       18.66     10.59 o 
  -8  13   6       10.84        1.84      7.04 o 
  -7  13   6      220.67      290.50     27.40 o 
  -6  13   6        4.33        1.18      5.34 o 
  -5  13   6      418.47      439.68     24.72 o 
  -4  13   6      493.50      442.96     30.95 o 
  -3  13   6      483.36      538.89     39.56 o 
  -2  13   6        2.29       12.96      8.05 o 
  -1  13   6        4.62        3.04      6.72 o 
   0  13   6        3.20       15.35      7.78 o 
   1  13   6        1.62        7.54      7.96 o 
   2  13   6      256.98      287.14     32.47 o 
   3  13   6      180.39      205.77     27.02 o 
   4  13   6        0.10        3.31     10.06 o 
   5  13   6      155.32      199.03     28.41 o 
   6  13   6      122.80      117.50     24.02 o 
   7  13   6        3.91        0.32      9.77 o 
   8  13   6       14.22       18.17     13.29 o 
   9  13   6        2.16        1.54     11.06 o 
 -12  14   6        1.29       -4.55     14.69 o 
 -11  14   6        7.78      -10.26     12.47 o 
 -10  14   6       10.35        7.16      9.67 o 
  -9  14   6        1.74       -2.18      7.95 o 
  -8  14   6       99.08      122.67     18.40 o 
  -7  14   6      184.19      216.87     25.10 o 
  -6  14   6       13.16       -2.20      8.49 o 
  -5  14   6       71.89       99.65     11.13 o 
  -4  14   6        1.56        9.87      7.86 o 
  -3  14   6        2.01       27.96     13.68 o 
  -2  14   6      106.14      112.86     19.78 o 
  -1  14   6       17.03        8.31      8.72 o 
   0  14   6        0.39       31.49     14.21 o 
   1  14   6       34.15       54.27     12.39 o 
   2  14   6        2.94        9.04      9.73 o 
   3  14   6       32.54       33.99     17.05 o 
   4  14   6       90.90      111.52     20.87 o 
   5  14   6        2.48       -5.19      9.67 o 
   6  14   6      115.62      138.51     25.98 o 
   7  14   6        4.38       -0.53     10.19 o 
   8  14   6        6.11       14.08     13.54 o 
   9  14   6       16.41       17.37     16.23 o 
 -11  15   6        2.82       40.66     26.26 o 
 -10  15   6       43.04       31.92     16.13 o 
  -9  15   6        3.84       19.21     11.48 o 
  -8  15   6        1.56        6.90      8.25 o 
  -7  15   6       18.57       32.01     13.72 o 
  -6  15   6       14.04        6.81     10.65 o 
  -5  15   6      296.00      372.83     36.29 o 
  -4  15   6       37.45       22.68     12.01 o 
  -3  15   6        7.93       36.54     12.67 o 
  -2  15   6       74.45       90.24     14.37 o 
  -1  15   6       28.45        9.70      8.20 o 
   0  15   6       31.61       53.31     15.31 o 
   1  15   6       77.24       96.83     18.44 o 
   2  15   6        0.24       13.63     10.39 o 
   3  15   6      250.29      262.53     32.84 o 
   4  15   6       12.99       22.59     12.84 o 
   5  15   6       32.73       11.80     11.37 o 
   6  15   6        7.84       -8.06     12.01 o 
   7  15   6        0.01       15.52     13.07 o 
   8  15   6        0.12        4.46     12.15 o 
 -11  16   6        2.25      -19.68     19.68 o 
 -10  16   6        8.67       -3.52     11.66 o 
  -9  16   6        3.77       25.07     16.65 o 
  -8  16   6       52.26       27.46     13.23 o 
  -7  16   6        2.38       -9.04      9.22 o 
  -6  16   6        0.46       20.82     11.88 o 
  -5  16   6      112.97      110.80     19.91 o 
  -4  16   6       70.62      114.53     19.88 o 
  -3  16   6        2.64       -1.46      9.42 o 
  -2  16   6        1.78       -7.85      7.85 o 
  -1  16   6        4.19        1.09     10.44 o 
   0  16   6      245.57      231.68     24.58 o 
   1  16   6       36.78       63.13     19.60 o 
   2  16   6       29.22       80.96     30.06 o 
   3  16   6        0.18       11.38      9.99 o 
   4  16   6        1.37       -8.76      9.91 o 
   5  16   6       28.12       40.83     18.69 o 
   6  16   6        3.57       11.83     13.33 o 
   7  16   6        2.38       15.10     14.76 o 
 -10  17   6        4.11       39.39     41.22 o 
  -9  17   6        4.16       19.88     19.21 o 
  -8  17   6       16.67       44.23     21.26 o 
  -7  17   6       29.49       19.06     14.17 o 
  -6  17   6       18.57       34.70     16.66 o 
  -5  17   6       10.52       10.46      8.16 o 
  -4  17   6      295.80      347.82     37.53 o 
  -3  17   6      114.75      115.32     18.84 o 
  -2  17   6      129.65      170.21     21.82 o 
  -1  17   6       62.50       59.30     14.44 o 
   0  17   6        7.41        8.77     10.41 o 
   1  17   6      129.92      118.36     22.40 o 
   2  17   6        2.73        2.04      8.39 o 
   3  17   6       14.95       30.10     14.14 o 
   4  17   6       38.68       24.04     14.14 o 
   5  17   6       43.97       47.42     21.15 o 
   6  17   6        0.20        9.12     11.77 o 
   7  17   6       31.06       14.28     14.09 o 
  -9  18   6        1.99       31.93     20.94 o 
  -8  18   6        9.59       16.14     14.70 o 
  -7  18   6       46.23       32.93     16.48 o 
  -6  18   6        6.53        4.84     11.51 o 
  -5  18   6       14.42       10.77     12.21 o 
  -4  18   6        5.02       47.39     21.21 o 
  -3  18   6       16.18       17.09     10.64 o 
  -2  18   6        3.85       -3.72     10.73 o 
  -1  18   6        1.51       -1.43      6.92 o 
   0  18   6        2.16       15.52     12.04 o 
   1  18   6        0.94        1.65     12.32 o 
   2  18   6        4.12       -0.62      8.63 o 
   3  18   6        0.82       -5.80      9.85 o 
   4  18   6       21.41       38.61     22.63 o 
   5  18   6        7.80       27.92     14.83 o 
   6  18   6       11.93       17.00     16.43 o 
  -8  19   6        3.61        5.65     18.73 o 
  -7  19   6        0.26       25.98     16.45 o 
  -6  19   6       35.82       37.48     16.06 o 
  -5  19   6        7.99       24.67     16.99 o 
  -4  19   6      111.60      133.07     23.01 o 
  -3  19   6        3.33       10.66     10.25 o 
  -2  19   6       60.55       77.95     17.49 o 
  -1  19   6       37.18       28.92     14.78 o 
   0  19   6       79.40       99.34     22.32 o 
   1  19   6        7.63       18.96     13.56 o 
   2  19   6       36.97       38.46     28.69 o 
   3  19   6       24.58       27.23     15.32 o 
   4  19   6       23.81       24.11     14.21 o 
   5  19   6        4.22        8.69     13.75 o 
  -7  20   6        3.77      -26.45     27.17 o 
  -6  20   6        2.88        7.87     13.72 o 
  -5  20   6        0.94       22.28     19.58 o 
  -4  20   6        5.21       19.64     14.89 o 
  -3  20   6        3.61       17.37     12.45 o 
  -2  20   6        0.42       -2.57      9.29 o 
  -1  20   6        2.09       10.07     10.90 o 
   0  20   6        0.11        8.07     11.78 o 
   1  20   6        0.94       13.53     12.66 o 
   2  20   6        7.50       22.01     14.70 o 
   3  20   6        1.41        7.33     11.44 o 
   4  20   6        1.83        4.49     12.98 o 
  -6  21   6       29.87       15.92     25.81 o 
  -5  21   6        1.17        9.80     17.90 o 
  -4  21   6        0.01        7.18     13.29 o 
  -3  21   6       13.73       14.68     20.90 o 
  -2  21   6        6.66       34.27     17.46 o 
  -1  21   6        0.35       -3.38     11.62 o 
   0  21   6       23.97        9.45     12.18 o 
   1  21   6        7.85        9.21     11.83 o 
   2  21   6        4.69        4.64     11.11 o 
   3  21   6        0.17        8.34     14.27 o 
  -4  22   6        0.23      -10.87     21.78 o 
  -3  22   6        0.03        3.37     23.52 o 
  -2  22   6       13.44       42.76     19.09 o 
  -1  22   6        0.20        1.80     11.88 o 
   0  22   6        2.21       14.70     17.38 o 
   1  22   6        0.30        5.71     15.27 o 
 -13   0   7       60.18       44.44     24.32 o 
 -11   0   7        0.15        8.55     14.03 o 
  -9   0   7       29.06       56.60     55.86 o 
  -7   0   7      192.55      156.01     24.60 o 
  -5   0   7      336.82      286.36     14.24 o 
  -3   0   7     1297.14     1390.73     67.35 o 
  -1   0   7     4464.02     4549.81    248.58 o 
   1   0   7      130.05      174.93     18.54 o 
   3   0   7      217.10      222.13     20.79 o 
   5   0   7      987.14      971.02     74.67 o 
   7   0   7      234.25      203.46     54.48 o 
   9   0   7       27.40        5.89     13.37 o 
  11   0   7        2.83       35.73     24.15 o 
 -14   1   7        0.44        5.99     11.44 o 
 -13   1   7       13.84       11.43     12.66 o 
 -12   1   7       27.23       29.87     14.88 o 
 -11   1   7      132.90      133.23     19.20 o 
 -10   1   7        0.02       29.54     17.31 o 
  -9   1   7      433.53      450.74     39.46 o 
  -8   1   7       44.60       40.79     14.20 o 
  -7   1   7      408.38      425.26     32.62 o 
  -6   1   7      439.73      486.51     21.18 o 
  -5   1   7      375.81      329.21     18.07 o 
  -4   1   7      555.35      507.16     18.07 o 
  -3   1   7      357.32      331.76     14.77 o 
  -2   1   7     1419.61     1532.98     57.68 o 
  -1   1   7       83.22      125.24      9.46 o 
   0   1   7        5.80       11.65      7.24 o 
   1   1   7       29.24       18.31      6.22 o 
   2   1   7      703.42      740.76     32.69 o 
   3   1   7      553.91      539.77     27.15 o 
   4   1   7        1.18        2.38      4.18 o 
   5   1   7      212.24      192.93     14.96 o 
   6   1   7       11.68       11.33      6.27 o 
   7   1   7        0.13        7.75      6.83 o 
   8   1   7        1.71       -0.82      8.14 o 
   9   1   7        6.16        1.75     10.55 o 
  10   1   7        0.21        6.40     10.61 o 
  11   1   7        0.02        3.10     11.24 o 
 -14   2   7       12.41        3.81     12.01 o 
 -13   2   7       33.15       35.25     14.44 o 
 -12   2   7        9.20       28.19     14.15 o 
 -11   2   7       77.86       99.61     17.11 o 
 -10   2   7      180.06      226.70     24.80 o 
  -9   2   7      222.70      176.41     20.35 o 
  -8   2   7        6.87        3.62      9.16 o 
  -7   2   7        2.71       15.09      6.17 o 
  -6   2   7       15.21       48.62      6.64 o 
  -5   2   7      742.80      765.60     33.70 o 
  -4   2   7       36.82       47.64      4.54 o 
  -3   2   7       71.60       75.46      8.32 o 
  -2   2   7       38.97       52.98      5.31 o 
  -1   2   7     1588.36     1577.08     60.22 o 
   0   2   7     2575.98     2791.98    110.13 o 
   1   2   7     2640.35     2623.34    106.62 o 
   2   2   7     1201.88     1223.53     49.60 o 
   3   2   7       52.59       73.73     12.09 o 
   4   2   7        0.75       -3.71      4.54 o 
   5   2   7       72.29       78.56      9.07 o 
   6   2   7        0.27        1.84      5.79 o 
   7   2   7       34.19       43.29     13.77 o 
   8   2   7       72.43       68.34     15.66 o 
   9   2   7       71.64       69.03     23.36 o 
  10   2   7       96.42      112.58     21.58 o 
  11   2   7        2.74        1.11     12.30 o 
 -14   3   7        7.12       10.15     13.07 o 
 -13   3   7        2.04        4.26     10.97 o 
 -12   3   7        8.21        5.21     10.74 o 
 -11   3   7        0.97        1.52      8.52 o 
 -10   3   7      315.16      320.86     34.59 o 
  -9   3   7       57.82       56.14     13.37 o 
  -8   3   7     1546.97     1483.56     72.52 o 
  -7   3   7        0.10       -2.40      3.53 o 
  -6   3   7       94.32       72.57      7.86 o 
  -5   3   7      274.74      228.99     19.58 o 
  -4   3   7       11.70        6.08      2.83 o 
  -3   3   7        4.02       26.91      7.27 o 
  -2   3   7       35.43       19.35      5.93 o 
  -1   3   7      302.67      293.82     16.74 o 
   0   3   7      741.22      658.07     29.91 o 
   1   3   7     2089.43     2169.03     96.43 o 
   2   3   7       29.92       18.00      6.32 o 
   3   3   7      145.34      108.16     13.50 o 
   4   3   7      343.87      330.82     18.56 o 
   5   3   7        0.02        8.85      6.78 o 
   6   3   7        0.86       -2.10      6.67 o 
   7   3   7       22.21       32.32     11.29 o 
   8   3   7        0.80       -7.56      7.56 o 
   9   3   7        9.03        3.37     15.44 o 
  10   3   7        0.55        0.88      9.97 o 
  11   3   7        1.33        1.26     13.29 o 
 -14   4   7        2.44       27.56     17.29 o 
 -13   4   7        3.24        8.24     12.58 o 
 -12   4   7        3.71       46.62     18.26 o 
 -11   4   7       29.78       23.67     12.50 o 
 -10   4   7      120.54      120.13     19.98 o 
  -9   4   7       12.85        1.96      6.92 o 
  -8   4   7      381.72      407.19     96.98 o 
  -7   4   7      257.80      241.45     17.07 o 
  -6   4   7      173.59      172.26     12.56 o 
  -5   4   7      438.60      405.38     21.84 o 
  -4   4   7       61.50       72.55      6.01 o 
  -3   4   7       12.29       13.79      5.07 o 
  -2   4   7      579.30      613.51     34.69 o 
  -1   4   7      262.35      346.39     15.77 o 
   0   4   7      747.41      653.68     27.62 o 
   1   4   7       49.55       29.51      6.03 o 
   2   4   7        0.44        7.20     10.82 o 
   3   4   7      388.40      381.67     18.72 o 
   4   4   7      405.89      399.57     24.87 o 
   5   4   7        3.80        4.42      5.23 o 
   6   4   7      310.59      254.92     27.65 o 
   7   4   7        2.61       -2.67      6.79 o 
   8   4   7       26.90       33.55     12.14 o 
   9   4   7        0.40      -13.37     13.37 o 
  10   4   7       23.23       11.09     13.24 o 
  11   4   7        1.84       -6.30     15.09 o 
 -14   5   7       48.90       31.23     16.98 o 
 -13   5   7       18.73       22.05     13.71 o 
 -12   5   7       29.74       28.43     14.75 o 
 -11   5   7       20.30       36.84     14.36 o 
 -10   5   7       63.50       79.18     22.94 o 
  -9   5   7       10.05        9.45      7.65 o 
  -8   5   7        0.15        4.05      6.27 o 
  -7   5   7      137.57      129.77     12.39 o 
  -6   5   7      470.70      453.63     27.70 o 
  -5   5   7       55.19       70.20      7.75 o 
  -4   5   7       31.70       51.70      6.29 o 
  -3   5   7        1.19        4.47      3.14 o 
  -2   5   7      398.47      376.38     19.82 o 
  -1   5   7      273.80      245.34     13.56 o 
   0   5   7      150.56      139.66     10.04 o 
   1   5   7      249.25      313.72     25.47 o 
   2   5   7       52.06       56.98      6.00 o 
   3   5   7       67.08       57.99      5.75 o 
   4   5   7       74.79       89.17     13.86 o 
   5   5   7      189.93      212.93     20.39 o 
   6   5   7       77.28      117.73     14.17 o 
   7   5   7        4.14        0.35      5.65 o 
   8   5   7        0.12       -2.29      8.25 o 
   9   5   7        2.66       -9.39     10.71 o 
  10   5   7        4.78       13.79     16.95 o 
  11   5   7       14.67       -5.85     19.35 o 
 -14   6   7        0.32      -10.04     15.87 o 
 -13   6   7        7.82        6.73     10.51 o 
 -12   6   7       28.48       33.70     15.97 o 
 -11   6   7       31.62       16.80     11.46 o 
 -10   6   7        5.09        4.02      6.94 o 
  -9   6   7       35.93       16.41      6.95 o 
  -8   6   7        7.15        7.09      6.31 o 
  -7   6   7      129.99      130.77     12.99 o 
  -6   6   7       82.74       61.74      9.23 o 
  -5   6   7       70.89       78.70      9.24 o 
  -4   6   7      111.88      134.73      9.26 o 
  -3   6   7        0.97        2.71      3.67 o 
  -2   6   7      353.43      363.89     21.19 o 
  -1   6   7       86.53       85.77      7.08 o 
   0   6   7      858.91      753.27     31.69 o 
   1   6   7       90.74       86.01      7.80 o 
   2   6   7     1578.43     1528.54     58.00 o 
   3   6   7       19.12       34.36      7.21 o 
   4   6   7      269.77      270.65     20.02 o 
   5   6   7       16.02       19.57      7.08 o 
   6   6   7       86.95      107.98     14.25 o 
   7   6   7        2.85        7.62      7.92 o 
   8   6   7       30.22       23.01     15.13 o 
   9   6   7        0.74       -8.58     11.71 o 
  10   6   7       34.03       24.63     21.43 o 
 -14   7   7        0.31        5.04     14.71 o 
 -13   7   7       18.33       55.09     23.01 o 
 -12   7   7        9.78       21.79     12.00 o 
 -11   7   7       11.36       11.64     10.22 o 
 -10   7   7      102.15       97.02     13.22 o 
  -9   7   7       65.75       70.21     11.52 o 
  -8   7   7      344.76      351.33     25.37 o 
  -7   7   7      106.02       96.83     11.75 o 
  -6   7   7      465.78      468.78     30.22 o 
  -5   7   7      231.95      241.20     17.82 o 
  -4   7   7      604.86      699.77     35.01 o 
  -3   7   7      334.40      368.68     17.87 o 
  -2   7   7        0.39        0.91      4.08 o 
  -1   7   7      132.71      131.20      8.88 o 
   0   7   7      106.31      130.26     15.22 o 
   1   7   7      201.92      225.80     15.54 o 
   2   7   7      479.06      564.22     29.74 o 
   3   7   7      396.52      395.08     35.29 o 
   4   7   7      354.92      363.82     34.81 o 
   5   7   7      112.49      158.26     20.56 o 
   6   7   7        0.00       12.36      9.93 o 
   7   7   7       12.45       11.12     10.51 o 
   8   7   7        0.01      -13.32     13.32 o 
   9   7   7        1.73        1.82     10.03 o 
  10   7   7        0.30       24.19     17.02 o 
 -14   8   7        4.92        5.27     19.17 o 
 -13   8   7       22.43       12.55     14.51 o 
 -12   8   7        7.15        8.57     11.38 o 
 -11   8   7        1.69       -9.32      9.87 o 
 -10   8   7       30.44       32.14      9.79 o 
  -9   8   7       13.18       36.40     11.04 o 
  -8   8   7       68.67       68.79     12.25 o 
  -7   8   7       17.30       24.04     11.15 o 
  -6   8   7       13.30       23.99     11.55 o 
  -5   8   7       22.58       25.14      4.57 o 
  -4   8   7      409.29      442.22     22.93 o 
  -3   8   7       83.77       86.08      7.84 o 
  -2   8   7        0.02        0.77      4.84 o 
  -1   8   7      105.05      112.79      7.90 o 
   0   8   7        0.64       30.04     17.34 o 
   1   8   7      101.63      131.41     12.01 o 
   2   8   7      420.43      442.61     37.82 o 
   3   8   7      166.24      203.15     40.10 o 
   4   8   7      459.76      486.66     43.24 o 
   5   8   7      177.88      199.00     22.35 o 
   6   8   7       29.07       31.35     11.27 o 
   7   8   7       33.35       49.05     19.93 o 
   8   8   7        0.01       33.70     28.18 o 
   9   8   7       33.75       67.72     18.93 o 
  10   8   7       11.80        1.61     14.61 o 
 -13   9   7        2.29       -1.29     13.02 o 
 -12   9   7       37.55       22.14     13.95 o 
 -11   9   7        0.41       -3.19      8.80 o 
 -10   9   7        2.01        1.43      6.26 o 
  -9   9   7        4.86       17.83      7.78 o 
  -8   9   7        4.04        4.07      6.71 o 
  -7   9   7      294.40      365.42     29.71 o 
  -6   9   7        2.27       13.55      7.40 o 
  -5   9   7      505.73      449.90     47.35 o 
  -4   9   7       16.44       29.03      8.06 o 
  -3   9   7      328.17      408.85     21.12 o 
  -2   9   7      410.02      368.80     19.56 o 
  -1   9   7      129.40      114.43     12.51 o 
   0   9   7      163.27      144.25     13.54 o 
   1   9   7       78.06       87.02     10.30 o 
   2   9   7       60.24       71.51     13.06 o 
   3   9   7        2.74       -7.86      7.96 o 
   4   9   7       26.77       -0.58      9.76 o 
   5   9   7       75.86       75.26     17.51 o 
   6   9   7       24.24       48.13     15.35 o 
   7   9   7       35.26       51.69     30.87 o 
   8   9   7        0.26        9.41     12.03 o 
   9   9   7        0.46      -11.88     14.32 o 
  10   9   7        0.16       19.15     20.95 o 
 -13  10   7        9.65       10.75     16.53 o 
 -12  10   7       15.02        7.34     12.09 o 
 -11  10   7        1.96       -2.56      6.76 o 
 -10  10   7       10.27        1.19     11.39 o 
  -9  10   7       34.23       37.25     13.18 o 
  -8  10   7      122.34      150.28     16.89 o 
  -7  10   7       25.05       41.41     10.10 o 
  -6  10   7      121.81      124.53     14.72 o 
  -5  10   7      121.49      144.36     19.86 o 
  -4  10   7      110.29      155.29     11.85 o 
  -3  10   7        2.73        9.85      6.28 o 
  -2  10   7     1410.80     1314.31     67.94 o 
  -1  10   7      761.99      644.57     38.34 o 
   0  10   7       69.01       88.26     12.26 o 
   1  10   7      289.51      260.14     17.94 o 
   2  10   7      134.80      109.83     18.48 o 
   3  10   7      233.92      278.86     30.82 o 
   4  10   7        0.02        4.12      8.82 o 
   5  10   7       32.43       34.94     14.02 o 
   6  10   7       10.72       21.53     12.76 o 
   7  10   7      126.11      126.50     25.68 o 
   8  10   7        0.56       11.85     13.35 o 
   9  10   7        0.01      -14.86     14.86 o 
 -13  11   7        5.43        1.53     16.83 o 
 -12  11   7        0.46        5.41     12.01 o 
 -11  11   7      219.52      191.70     25.12 o 
 -10  11   7        2.25        5.96      8.47 o 
  -9  11   7      108.99      125.33     18.65 o 
  -8  11   7        2.35       19.29      9.49 o 
  -7  11   7       35.04       70.95     15.32 o 
  -6  11   7        5.09       -1.04      5.89 o 
  -5  11   7      187.82      148.62     11.69 o 
  -4  11   7       23.94       14.59      5.22 o 
  -3  11   7       94.32       96.84     12.20 o 
  -2  11   7      203.14      180.73     17.57 o 
  -1  11   7      425.57      460.67     32.23 o 
   0  11   7        0.53       26.45     13.30 o 
   1  11   7      582.41      535.96     32.75 o 
   2  11   7        1.28       -1.70     16.47 o 
   3  11   7       25.33       66.87     18.34 o 
   4  11   7       13.94        6.30      8.64 o 
   5  11   7       31.12       49.62     15.44 o 
   6  11   7        3.42        1.64      9.37 o 
   7  11   7        6.27        6.87     11.58 o 
   8  11   7        8.62       19.14     15.17 o 
   9  11   7        3.31       27.94     17.62 o 
 -12  12   7        8.44        3.65     20.27 o 
 -11  12   7        3.44       -2.86      8.79 o 
 -10  12   7        1.59       -6.72      9.28 o 
  -9  12   7       17.93       24.44     10.97 o 
  -8  12   7      314.31      280.83     29.01 o 
  -7  12   7       31.45       50.08     12.15 o 
  -6  12   7        6.34       27.66     10.41 o 
  -5  12   7      112.76      134.24     13.26 o 
  -4  12   7      359.89      334.43     21.88 o 
  -3  12   7       58.49      111.65     14.68 o 
  -2  12   7      153.16      149.67     16.79 o 
  -1  12   7       62.79       81.48     12.61 o 
   0  12   7      145.94      132.84     14.68 o 
   1  12   7      704.36      638.77     54.86 o 
   2  12   7       22.33       26.14     10.66 o 
   3  12   7      245.07      246.78     30.26 o 
   4  12   7       13.14       47.01     16.52 o 
   5  12   7       20.72       -4.06      9.83 o 
   6  12   7        2.99        4.88      9.27 o 
   7  12   7        5.50       -2.98     12.56 o 
   8  12   7        1.56        0.20     11.23 o 
   9  12   7       66.22      118.02     30.54 o 
 -12  13   7        4.09       19.60     18.99 o 
 -11  13   7       26.32       51.54     19.81 o 
 -10  13   7        0.83        5.12      9.01 o 
  -9  13   7      245.14      239.27     28.70 o 
  -8  13   7       19.21       45.08     15.50 o 
  -7  13   7      218.72      278.11     28.16 o 
  -6  13   7      316.98      360.32     38.85 o 
  -5  13   7      260.25      249.84     18.33 o 
  -4  13   7       37.22       48.59     15.06 o 
  -3  13   7       42.70       46.59     10.70 o 
  -2  13   7       16.14       44.42      9.76 o 
  -1  13   7       97.73       85.66     12.17 o 
   0  13   7      278.92      311.64     28.39 o 
   1  13   7       19.94       70.61     24.29 o 
   2  13   7      219.06      211.74     26.17 o 
   3  13   7       39.23       36.37     12.23 o 
   4  13   7       20.53       11.38     12.65 o 
   5  13   7       21.52       50.20     26.66 o 
   6  13   7        0.95        0.66      7.54 o 
   7  13   7        1.96       -5.32     12.00 o 
   8  13   7        0.18       26.00     28.74 o 
 -11  14   7        1.24        9.02     14.86 o 
 -10  14   7       49.34       58.52     16.16 o 
  -9  14   7       22.82       42.87     16.95 o 
  -8  14   7        2.95       12.86     10.25 o 
  -7  14   7       14.36       33.32     11.09 o 
  -6  14   7      153.59      155.73     20.95 o 
  -5  14   7        1.80       45.64     23.79 o 
  -4  14   7       20.26       36.99     11.58 o 
  -3  14   7      146.61      175.27     20.42 o 
  -2  14   7      188.68      214.03     22.59 o 
  -1  14   7        6.09        9.56      7.21 o 
   0  14   7      356.88      277.31     23.06 o 
   1  14   7       13.43       20.53     12.19 o 
   2  14   7        9.13       -2.23      7.88 o 
   3  14   7       64.99       60.23     18.47 o 
   4  14   7        4.51       44.35     19.15 o 
   5  14   7      119.22      129.40     25.22 o 
   6  14   7       16.03       10.10     12.31 o 
   7  14   7        2.33        8.78     13.64 o 
   8  14   7       37.23       29.59     18.52 o 
 -11  15   7        7.70       20.22     17.30 o 
 -10  15   7        8.25       14.91     10.58 o 
  -9  15   7       27.23       39.04     22.29 o 
  -8  15   7       44.04       40.64     12.91 o 
  -7  15   7       24.05       20.49     10.32 o 
  -6  15   7       39.32       37.41     15.06 o 
  -5  15   7        9.45       10.08     10.63 o 
  -4  15   7       83.36      131.45     18.10 o 
  -3  15   7      256.88      223.39     37.16 o 
  -2  15   7       70.91      111.68     24.07 o 
  -1  15   7       48.88       63.93     21.52 o 
   0  15   7       70.33       85.01     14.25 o 
   1  15   7        8.76       11.83     12.31 o 
   2  15   7       61.53       74.57     18.45 o 
   3  15   7       83.30      113.84     23.01 o 
   4  15   7        3.85       -1.81     10.05 o 
   5  15   7        0.01       18.01     15.75 o 
   6  15   7        6.71       36.16     15.66 o 
   7  15   7        0.68        1.29     11.64 o 
 -10  16   7       11.07        9.33     14.92 o 
  -9  16   7       22.04       33.09     16.38 o 
  -8  16   7       16.58       21.00     14.05 o 
  -7  16   7        4.43      -10.94     12.08 o 
  -6  16   7      110.96       98.47     20.27 o 
  -5  16   7       18.20       10.09     10.66 o 
  -4  16   7       93.71      122.41     20.76 o 
  -3  16   7        3.25        3.72      7.58 o 
  -2  16   7       36.25       38.33     11.15 o 
  -1  16   7      126.17      107.26     15.84 o 
   0  16   7       13.10       36.14     20.52 o 
   1  16   7        1.98       11.58     12.74 o 
   2  16   7       21.28       27.08     13.55 o 
   3  16   7        2.97        2.04      8.63 o 
   4  16   7       29.72       44.51     17.09 o 
   5  16   7        0.03      -13.74     13.99 o 
   6  16   7       36.25       52.62     29.70 o 
   7  16   7        2.06       12.84     15.37 o 
 -10  17   7       13.05       55.57     26.88 o 
  -9  17   7        0.02        2.29     12.24 o 
  -8  17   7       19.22       52.57     31.77 o 
  -7  17   7        8.54        0.60     16.57 o 
  -6  17   7        0.36       93.12     24.37 o 
  -5  17   7        2.56        7.10     12.53 o 
  -4  17   7        1.61        3.80      7.98 o 
  -3  17   7       12.05       22.59     10.96 o 
  -2  17   7        5.55        8.99      8.34 o 
  -1  17   7      124.36      143.43     19.90 o 
   0  17   7       12.64       18.98     12.67 o 
   1  17   7       25.35       22.86     13.10 o 
   2  17   7        1.05        3.32      8.88 o 
   3  17   7        0.73       -8.93     11.84 o 
   4  17   7        0.04        1.98      8.89 o 
   5  17   7        8.44        0.80     11.15 o 
   6  17   7       10.98       18.21     18.52 o 
  -9  18   7        0.40        9.93     18.47 o 
  -8  18   7        7.01       21.49     17.09 o 
  -7  18   7        0.40        6.55     13.85 o 
  -6  18   7       10.60       22.93     13.78 o 
  -5  18   7        0.19        2.28     12.51 o 
  -4  18   7        8.39        9.32      9.58 o 
  -3  18   7       15.67       30.59     12.46 o 
  -2  18   7       21.62       12.95     10.41 o 
  -1  18   7       28.55       36.74     15.62 o 
   0  18   7       47.98       71.63     22.83 o 
   1  18   7        1.40      -16.97     16.97 o 
   2  18   7       21.45       30.54     21.71 o 
   3  18   7       19.39        1.14     11.28 o 
   4  18   7        2.09       -7.30     12.80 o 
   5  18   7        5.83        8.10     18.42 o 
  -8  19   7        8.98       40.17     34.43 o 
  -7  19   7        8.79       37.64     19.18 o 
  -6  19   7        0.06        7.84     13.61 o 
  -5  19   7        2.89      -12.82     12.82 o 
  -4  19   7        4.52       28.21     17.26 o 
  -3  19   7        0.58       20.53     13.64 o 
  -2  19   7       77.06       67.70     17.09 o 
  -1  19   7        1.47       14.38     12.29 o 
   0  19   7        2.56      -14.52     14.52 o 
   1  19   7        6.21       22.40     13.36 o 
   2  19   7       39.40       18.09     14.46 o 
   3  19   7        0.24        9.06     11.75 o 
   4  19   7        0.21      -13.06     15.22 o 
  -7  20   7        0.01      107.25     42.95 o 
  -6  20   7        6.66        4.28     14.07 o 
  -5  20   7       19.83       16.53     15.67 o 
  -4  20   7        1.37       -5.71     11.32 o 
  -3  20   7        0.75        3.89      9.99 o 
  -2  20   7        2.70        4.54     11.85 o 
  -1  20   7        0.01       49.99     21.38 o 
   0  20   7       20.46       32.68     26.00 o 
   1  20   7        2.55       12.05     13.54 o 
   2  20   7        1.00      -14.34     14.34 o 
   3  20   7       14.76      -12.97     14.87 o 
  -5  21   7       44.58       52.67     22.04 o 
  -4  21   7       11.78       26.31     25.09 o 
  -3  21   7        2.43       -6.04     15.66 o 
  -2  21   7        0.34        8.35     16.83 o 
  -1  21   7        0.10       -9.00     13.12 o 
   0  21   7        0.06       24.25     31.16 o 
   1  21   7       24.81       40.86     19.44 o 
 -14   0   8        0.01      -18.17     18.17 o 
 -12   0   8        2.11        9.66     16.11 o 
 -10   0   8       34.92       15.82     15.01 o 
  -8   0   8      458.76      482.41     58.24 o 
  -6   0   8       70.13       48.62     15.33 o 
  -4   0   8     2203.47     1908.14    138.44 o 
  -2   0   8      789.54      758.35     46.51 o 
   0   0   8     1562.41     1784.93    194.15 o 
   2   0   8      206.70      135.94     17.54 o 
   4   0   8       52.56       42.64     17.09 o 
   6   0   8      335.21      250.19     76.56 o 
   8   0   8      252.31      191.68     43.28 o 
  10   0   8        0.93       26.80     21.23 o 
 -14   1   8        0.87        7.14     12.50 o 
 -13   1   8       63.97       65.09     21.40 o 
 -12   1   8       61.93       48.64     14.62 o 
 -11   1   8       23.48       27.17     12.93 o 
 -10   1   8       67.44       97.37     16.59 o 
  -9   1   8        9.63        6.92      8.69 o 
  -8   1   8       94.28       84.01     15.73 o 
  -7   1   8       11.55       -8.02      8.02 o 
  -6   1   8        4.25       16.83      4.10 o 
  -5   1   8      129.25      118.61      7.74 o 
  -4   1   8      307.28      320.87     14.58 o 
  -3   1   8      264.12      286.58     13.94 o 
  -2   1   8       47.02       39.21      6.03 o 
  -1   1   8      145.49      146.59     11.21 o 
   0   1   8       41.20       63.63      7.45 o 
   1   1   8       19.61       33.45      9.68 o 
   2   1   8        2.22       -4.84      5.17 o 
   3   1   8      168.19      194.10     15.13 o 
   4   1   8       15.98       27.76     11.87 o 
   5   1   8      272.94      267.62     17.97 o 
   6   1   8        3.96       12.43      7.53 o 
   7   1   8        2.39        8.80      9.01 o 
   8   1   8        2.75        5.24      8.71 o 
   9   1   8        4.23        8.17     19.30 o 
  10   1   8        0.55       17.04     13.91 o 
 -14   2   8        1.15       -5.50     13.08 o 
 -13   2   8       80.17       22.37     15.85 o 
 -12   2   8        2.88       40.79     20.11 o 
 -11   2   8        2.87        7.93     10.44 o 
 -10   2   8       55.31       82.00     17.14 o 
  -9   2   8        8.64       33.84     11.46 o 
  -8   2   8      210.43      255.55     26.81 o 
  -7   2   8      199.84      219.32     14.15 o 
  -6   2   8      132.98      133.63     13.81 o 
  -5   2   8     1710.42     1521.29     92.26 o 
  -4   2   8       27.36       15.45      4.42 o 
  -3   2   8      133.97      134.61      9.34 o 
  -2   2   8      232.05      200.68     12.55 o 
  -1   2   8        0.31        5.56      4.41 o 
   0   2   8      130.26      152.07     12.50 o 
   1   2   8      422.88      469.46     24.88 o 
   2   2   8      245.43      231.61     16.95 o 
   3   2   8      934.77      957.88     48.66 o 
   4   2   8      321.27      302.65     20.59 o 
   5   2   8       37.93       45.92     10.00 o 
   6   2   8       97.88      107.45     16.58 o 
   7   2   8        7.11        4.89      8.52 o 
   8   2   8        0.57       32.13     27.37 o 
   9   2   8       16.31       18.65     12.53 o 
  10   2   8        8.36       20.45     14.94 o 
 -14   3   8       12.44        6.80     14.00 o 
 -13   3   8        6.72        5.94     18.54 o 
 -12   3   8        0.80        7.59      9.16 o 
 -11   3   8       44.00       80.15     16.49 o 
 -10   3   8       10.76        4.89      8.84 o 
  -9   3   8      161.53      150.62     19.37 o 
  -8   3   8      252.04      218.56     24.97 o 
  -7   3   8       85.40       87.93      9.06 o 
  -6   3   8      302.53      278.95     17.68 o 
  -5   3   8      112.31      135.64     11.52 o 
  -4   3   8        2.67        7.45      3.02 o 
  -3   3   8      609.24      550.57     24.49 o 
  -2   3   8      208.49      246.77     23.50 o 
  -1   3   8        1.29       13.68      4.87 o 
   0   3   8      735.34      834.38     42.38 o 
   1   3   8      157.07      161.00     14.74 o 
   2   3   8      103.01      116.30     14.61 o 
   3   3   8       51.69       46.48      6.94 o 
   4   3   8       17.85       32.10      9.70 o 
   5   3   8        3.95        2.71      6.79 o 
   6   3   8        4.62       12.92      8.04 o 
   7   3   8       38.03       51.21     14.00 o 
   8   3   8        7.04       -3.95      9.15 o 
   9   3   8        3.81        1.02     10.14 o 
  10   3   8        1.46       15.63     17.95 o 
 -14   4   8        2.10       23.07     16.63 o 
 -13   4   8       38.34        5.64     12.70 o 
 -12   4   8       93.12      113.51     23.42 o 
 -11   4   8        0.55       14.72     11.16 o 
 -10   4   8        9.25        2.37      9.11 o 
  -9   4   8        3.75       32.37     15.80 o 
  -8   4   8       24.73       48.39      8.21 o 
  -7   4   8      210.28      237.34     18.21 o 
  -6   4   8      180.15      187.34     14.60 o 
  -5   4   8      221.20      197.49     15.93 o 
  -4   4   8        5.73        9.75      4.33 o 
  -3   4   8      766.73      768.55     33.25 o 
  -2   4   8      216.16      192.81     17.13 o 
  -1   4   8      122.76      152.28     18.77 o 
   0   4   8      919.15      865.11     40.06 o 
   1   4   8      993.59      996.19     45.07 o 
   2   4   8        9.56        4.34      9.17 o 
   3   4   8      127.55      107.53     10.40 o 
   4   4   8       18.03       38.42     11.43 o 
   5   4   8       67.83       57.17     18.18 o 
   6   4   8        1.78       12.50      8.33 o 
   7   4   8      150.01      161.04     18.32 o 
   8   4   8       37.61       25.33     13.23 o 
   9   4   8      142.14      159.54     36.31 o 
  10   4   8        5.41      -16.64     18.27 o 
 -14   5   8       19.61       26.90     16.14 o 
 -13   5   8        0.01       -8.92     13.00 o 
 -12   5   8       20.77       76.31     40.88 o 
 -11   5   8       46.77       37.81     14.05 o 
 -10   5   8        4.20       18.88     11.01 o 
  -9   5   8      372.32      357.98     36.42 o 
  -8   5   8       51.98       76.98     10.35 o 
  -7   5   8       53.94       75.40     10.57 o 
  -6   5   8       43.37       48.88      8.46 o 
  -5   5   8        6.20       -5.13      5.13 o 
  -4   5   8      322.09      318.47     15.70 o 
  -3   5   8      363.63      372.72     34.52 o 
  -2   5   8      214.36      183.47     15.56 o 
  -1   5   8       43.34       52.78      7.03 o 
   0   5   8       18.80       28.07      9.67 o 
   1   5   8      261.66      238.94     15.62 o 
   2   5   8       37.61       25.46      6.25 o 
   3   5   8      251.40      224.74     17.17 o 
   4   5   8       25.68       49.45     10.33 o 
   5   5   8       14.07       19.60      7.78 o 
   6   5   8       25.74       51.31     15.78 o 
   7   5   8       18.24       33.51     22.05 o 
   8   5   8        6.64       15.85     13.02 o 
   9   5   8        0.09        4.42     12.59 o 
  10   5   8        3.51       15.98     18.98 o 
 -14   6   8        0.27       -0.44     11.16 o 
 -13   6   8       53.49       74.75     21.08 o 
 -12   6   8       31.73       46.65     25.95 o 
 -11   6   8      128.25      176.80     26.84 o 
 -10   6   8      185.48      229.55     29.16 o 
  -9   6   8       16.07       10.78      6.90 o 
  -8   6   8       16.95        7.15      5.66 o 
  -7   6   8        5.38       18.72     13.20 o 
  -6   6   8      167.53      173.45     15.54 o 
  -5   6   8       48.10       46.94      8.00 o 
  -4   6   8      108.62      107.43     10.99 o 
  -3   6   8       14.01       27.24      8.30 o 
  -2   6   8      867.22      779.33     48.44 o 
  -1   6   8        0.62        6.72      4.69 o 
   0   6   8       35.26       47.90      6.61 o 
   1   6   8      719.57      779.32     37.02 o 
   2   6   8        8.05       15.09      6.18 o 
   3   6   8      179.71      166.80     16.55 o 
   4   6   8      148.23      156.31     20.83 o 
   5   6   8       85.22       81.41     12.14 o 
   6   6   8       11.98        1.95      8.28 o 
   7   6   8        0.54       30.18     31.52 o 
   8   6   8        1.51       -4.35     10.75 o 
   9   6   8        0.10        9.83     15.95 o 
  10   6   8        3.65       -7.73     17.58 o 
 -14   7   8       12.28        0.66     17.36 o 
 -13   7   8       17.17       18.82     12.55 o 
 -12   7   8        1.80       33.22     19.68 o 
 -11   7   8        9.54       -1.18      8.71 o 
 -10   7   8       48.85       54.00     15.43 o 
  -9   7   8       19.89       17.83      8.99 o 
  -8   7   8       10.42        8.70      6.91 o 
  -7   7   8        7.10        9.81      7.12 o 
  -6   7   8       53.25       51.52     10.51 o 
  -5   7   8       18.22       20.52      7.57 o 
  -4   7   8       18.21        6.81      4.99 o 
  -3   7   8       19.54       34.27      7.00 o 
  -2   7   8      136.23      199.80     13.60 o 
  -1   7   8       92.50      149.48     12.03 o 
   0   7   8      222.21      230.91     14.98 o 
   1   7   8        0.55       13.88      7.49 o 
   2   7   8        1.43        4.15     11.68 o 
   3   7   8       42.22       34.22     10.51 o 
   4   7   8       48.76       82.98     13.67 o 
   5   7   8        0.08       15.14     14.24 o 
   6   7   8       23.86       24.17     12.39 o 
   7   7   8        0.80       -0.43     10.98 o 
   8   7   8        3.47       11.05     14.10 o 
   9   7   8        1.28      -16.71     16.71 o 
 -13   8   8        4.41       15.46     18.53 o 
 -12   8   8        0.34       19.86     12.89 o 
 -11   8   8       23.53       32.41     13.66 o 
 -10   8   8        6.69        6.30     12.44 o 
  -9   8   8        4.72       44.32     11.13 o 
  -8   8   8      113.88      130.97     16.49 o 
  -7   8   8        9.81        1.66      7.11 o 
  -6   8   8       93.08      102.58     13.36 o 
  -5   8   8      314.10      396.86     29.16 o 
  -4   8   8       26.81       63.53      7.76 o 
  -3   8   8      119.25      152.79     12.23 o 
  -2   8   8      242.08      227.09     14.46 o 
  -1   8   8      267.36      276.00     17.21 o 
   0   8   8      216.97      247.49     19.24 o 
   1   8   8      247.19      274.76     19.14 o 
   2   8   8       26.43       15.76     11.08 o 
   3   8   8        6.20        7.82     10.62 o 
   4   8   8       18.99       13.26      9.23 o 
   5   8   8      158.24      163.67     25.02 o 
   6   8   8       24.49       61.43     16.29 o 
   7   8   8      131.67      106.65     23.53 o 
   8   8   8       17.77       -5.58     21.83 o 
   9   8   8        0.05        3.94     16.98 o 
 -13   9   8        2.32       11.64     13.93 o 
 -12   9   8       40.08       36.56     15.34 o 
 -11   9   8       21.56       18.07     11.44 o 
 -10   9   8        0.17        3.53      6.75 o 
  -9   9   8       22.99       13.46      9.28 o 
  -8   9   8        6.01        1.60     10.35 o 
  -7   9   8       31.59       42.24     13.50 o 
  -6   9   8      114.60      120.21     14.31 o 
  -5   9   8       90.94       72.67     18.26 o 
  -4   9   8      151.24      141.09     11.31 o 
  -3   9   8      236.92      210.71     16.63 o 
  -2   9   8      398.29      379.24     25.20 o 
  -1   9   8       19.76        7.84      6.33 o 
   0   9   8       54.45       62.09      9.70 o 
   1   9   8       31.43       21.25      7.72 o 
   2   9   8      105.44      107.92     19.10 o 
   3   9   8       52.16       66.67     15.65 o 
   4   9   8       39.98       47.75     12.82 o 
   5   9   8      130.86      133.98     23.78 o 
   6   9   8        3.11       -0.37      7.94 o 
   7   9   8        0.18       -1.25      8.16 o 
   8   9   8        4.80       25.69     16.85 o 
   9   9   8       13.25        8.27     19.59 o 
 -13  10   8        0.79       -4.72     15.11 o 
 -12  10   8        9.06       13.46     13.29 o 
 -11  10   8        3.05       -1.18      9.56 o 
 -10  10   8        2.82       -3.81     10.04 o 
  -9  10   8        5.95       16.95      9.59 o 
  -8  10   8      129.27      162.54     18.36 o 
  -7  10   8       51.78       63.52     12.75 o 
  -6  10   8      103.95      170.30     17.78 o 
  -5  10   8      467.15      385.93     27.72 o 
  -4  10   8       26.48       71.85     13.74 o 
  -3  10   8      120.84      117.28     11.21 o 
  -2  10   8        0.12       13.29      7.91 o 
  -1  10   8      116.28      112.89     12.88 o 
   0  10   8      771.43      711.11     44.08 o 
   1  10   8      315.97      312.29     22.33 o 
   2  10   8      884.76      883.55     73.79 o 
   3  10   8       71.71      114.07     18.86 o 
   4  10   8       75.31       78.73     17.52 o 
   5  10   8       53.66       67.60     27.43 o 
   6  10   8        7.02       17.73     11.60 o 
   7  10   8        2.60       22.08     20.64 o 
   8  10   8       34.46       28.96     16.62 o 
   9  10   8       11.19       -4.83     19.02 o 
 -12  11   8        0.37        6.18     12.18 o 
 -11  11   8        0.30        9.91     11.64 o 
 -10  11   8       36.30       29.79     12.61 o 
  -9  11   8       60.27       62.16     13.17 o 
  -8  11   8      279.26      294.72     31.46 o 
  -7  11   8      208.98      218.46     22.86 o 
  -6  11   8        4.68        4.06      6.23 o 
  -5  11   8       62.07       94.12     13.48 o 
  -4  11   8       54.56       75.01      9.22 o 
  -3  11   8        7.16       -1.12      6.90 o 
  -2  11   8       59.86       73.35     10.67 o 
  -1  11   8       19.62       14.72      7.24 o 
   0  11   8      227.63      227.67     18.77 o 
   1  11   8        0.22       -9.77      9.77 o 
   2  11   8       44.39       69.35     16.70 o 
   3  11   8       59.25       70.52     16.33 o 
   4  11   8       42.85       41.64     13.51 o 
   5  11   8        2.61        0.94      9.37 o 
   6  11   8        1.63       -4.99      9.87 o 
   7  11   8       26.00       29.18     16.54 o 
   8  11   8        0.27       16.86     15.16 o 
 -12  12   8        0.47       33.74     18.28 o 
 -11  12   8       10.26       19.44     14.20 o 
 -10  12   8       23.92       17.90     10.59 o 
  -9  12   8        8.15       14.93     10.06 o 
  -8  12   8        5.85        1.63      7.16 o 
  -7  12   8        2.56        2.23      8.28 o 
  -6  12   8      180.72      174.48     36.45 o 
  -5  12   8       50.43       36.92     10.36 o 
  -4  12   8      246.90      261.01     21.75 o 
  -3  12   8       98.44      113.78     13.88 o 
  -2  12   8       28.67       34.39      9.99 o 
  -1  12   8      512.72      505.09     38.46 o 
   0  12   8      149.53      114.75     15.36 o 
   1  12   8       89.84      109.68     19.13 o 
   2  12   8        0.65        4.80      8.03 o 
   3  12   8       16.52       12.80     18.01 o 
   4  12   8       75.47       59.36     18.65 o 
   5  12   8       10.05       32.77     17.50 o 
   6  12   8       45.80       31.75     14.61 o 
   7  12   8        6.34        7.14     11.96 o 
   8  12   8        1.76       12.43     14.12 o 
 -12  13   8        0.03       12.90     19.77 o 
 -11  13   8       27.70       25.71     15.78 o 
 -10  13   8        1.19        4.55      8.50 o 
  -9  13   8        0.42       -4.02      9.21 o 
  -8  13   8       80.13       94.77     17.24 o 
  -7  13   8       56.66       55.31     12.14 o 
  -6  13   8       34.42       45.54     22.65 o 
  -5  13   8        0.02       23.06     11.58 o 
  -4  13   8        0.42        3.33      6.68 o 
  -3  13   8      318.71      274.47     25.57 o 
  -2  13   8      109.23       87.73     14.58 o 
  -1  13   8       28.54       10.08      9.54 o 
   0  13   8       98.53       78.00     11.96 o 
   1  13   8       21.31       13.98     10.98 o 
   2  13   8       38.95       36.37     17.03 o 
   3  13   8       15.15       13.39      9.82 o 
   4  13   8      102.39       96.44     17.84 o 
   5  13   8        0.16       13.56     12.92 o 
   6  13   8        7.61       39.92     17.94 o 
   7  13   8        0.08       -5.41     13.16 o 
 -11  14   8        3.37      -17.52     17.52 o 
 -10  14   8       35.38       26.22     12.78 o 
  -9  14   8       29.93       31.27     13.26 o 
  -8  14   8       17.58       74.24     36.98 o 
  -7  14   8      116.08      119.27     21.10 o 
  -6  14   8        5.82       17.91     12.14 o 
  -5  14   8      204.68      232.66     31.14 o 
  -4  14   8        2.33        8.87      8.40 o 
  -3  14   8      104.08      142.80     19.28 o 
  -2  14   8        6.64       12.18      7.64 o 
  -1  14   8      182.95      200.76     20.29 o 
   0  14   8       38.37       53.02     14.75 o 
   1  14   8       28.36       38.04     14.60 o 
   2  14   8        1.58        6.34     10.88 o 
   3  14   8       33.86       42.92     22.28 o 
   4  14   8        4.31        7.20     10.22 o 
   5  14   8       48.08       53.01     18.92 o 
   6  14   8        0.76        9.57     13.19 o 
   7  14   8       34.41       42.36     20.54 o 
 -10  15   8        9.83       14.44     14.77 o 
  -9  15   8       26.70       29.75     21.57 o 
  -8  15   8        0.78       -6.12     11.35 o 
  -7  15   8       14.17       39.54     23.67 o 
  -6  15   8        0.32       20.98     25.99 o 
  -5  15   8        5.49        7.25     10.45 o 
  -4  15   8       18.92       22.82     17.33 o 
  -3  15   8        4.54        2.15      8.00 o 
  -2  15   8      112.83      119.05     18.95 o 
  -1  15   8        0.10       10.35      8.38 o 
   0  15   8        1.33      -11.63     11.63 o 
   1  15   8       77.28       87.16     20.27 o 
   2  15   8       24.29       24.46     14.84 o 
   3  15   8        5.60        7.12      9.95 o 
   4  15   8       34.20       90.88     30.44 o 
   5  15   8        3.10       -1.79     11.49 o 
   6  15   8        0.12        0.58     11.76 o 
 -10  16   8        0.64       -2.02     17.16 o 
  -9  16   8       10.13        5.95     24.99 o 
  -8  16   8       15.13       26.35     15.71 o 
  -7  16   8       27.60       12.14     13.23 o 
  -6  16   8       33.93       28.81     14.70 o 
  -5  16   8        1.16       -4.76     10.16 o 
  -4  16   8       61.33      100.28     30.50 o 
  -3  16   8      109.03      120.20     22.96 o 
  -2  16   8       21.18       12.32      9.66 o 
  -1  16   8       20.64        4.88     10.37 o 
   0  16   8       12.05       11.73      9.81 o 
   1  16   8       16.85       11.83     13.04 o 
   2  16   8       10.96        2.81      9.19 o 
   3  16   8        5.83        9.13     11.23 o 
   4  16   8        4.53        0.31     13.98 o 
   5  16   8       32.53       32.66     27.92 o 
   6  16   8        8.72       32.46     17.09 o 
  -9  17   8        0.38       -2.46     15.71 o 
  -8  17   8        4.78       15.19     16.14 o 
  -7  17   8       20.40       12.44     15.12 o 
  -6  17   8        1.72        4.38     11.81 o 
  -5  17   8       35.50        4.24     14.98 o 
  -4  17   8        0.17        9.81     13.64 o 
  -3  17   8       60.18       69.73     26.68 o 
  -2  17   8       22.61       16.06     10.09 o 
  -1  17   8       11.79        2.26      8.88 o 
   0  17   8       32.12       25.54     14.13 o 
   1  17   8        2.13        1.51      9.11 o 
   2  17   8        0.12        8.41     12.10 o 
   3  17   8        3.27       15.10     13.69 o 
   4  17   8       13.43       24.26     14.94 o 
   5  17   8       30.08       21.29     17.02 o 
  -8  18   8        1.98      -20.60     20.60 o 
  -7  18   8        1.05       28.85     20.11 o 
  -6  18   8       58.33       50.43     21.54 o 
  -5  18   8        6.04       -6.57     12.80 o 
  -4  18   8        4.71       34.11     24.31 o 
  -3  18   8        0.50        9.76     10.06 o 
  -2  18   8        5.88        6.59     11.73 o 
  -1  18   8       18.30       48.59     22.81 o 
   0  18   8       50.65       75.85     25.00 o 
   1  18   8       10.46       16.04     13.83 o 
   2  18   8      129.98      100.39     25.68 o 
   3  18   8       41.11       17.09     14.65 o 
   4  18   8       37.07       36.04     25.73 o 
  -7  19   8        0.23       12.20     26.39 o 
  -6  19   8       24.12       28.75     17.90 o 
  -5  19   8        2.54       51.91     35.81 o 
  -4  19   8       10.68       13.18     14.82 o 
  -3  19   8       14.95       10.24     16.61 o 
  -2  19   8        0.08       10.19     13.00 o 
  -1  19   8        1.35       87.64     56.20 o 
   0  19   8        0.54       -9.07     12.33 o 
   1  19   8       11.45       13.79     12.87 o 
   2  19   8        3.92        7.59     13.58 o 
   3  19   8        2.37       15.60     13.84 o 
  -6  20   8        2.81      -15.97     18.16 o 
  -5  20   8        9.80       18.02     16.79 o 
  -4  20   8       27.36       20.01     20.38 o 
  -3  20   8        0.02       21.95     20.39 o 
  -2  20   8       56.66       51.79     41.43 o 
  -1  20   8       12.36       19.44     15.76 o 
   0  20   8        7.23       14.86     13.14 o 
   1  20   8        1.47       -1.77     12.27 o 
  -2  21   8        8.65       44.67     24.88 o 
 -13   0   9        2.03       23.57     22.84 o 
 -11   0   9       17.60       16.63     16.73 o 
  -9   0   9      191.70      204.96     43.45 o 
  -7   0   9      864.64      817.09     90.30 o 
  -5   0   9      777.35      827.25     53.01 o 
  -3   0   9      265.08      322.11     27.23 o 
  -1   0   9      564.07      499.63     45.23 o 
   1   0   9      532.48      493.63     44.42 o 
   3   0   9      760.40      752.24     65.36 o 
   5   0   9        0.75        6.32      7.60 o 
   7   0   9        1.17        4.19     15.32 o 
   9   0   9       13.14        5.17     29.50 o 
 -14   1   9        6.91       33.84     21.05 o 
 -13   1   9       20.38       10.40     13.53 o 
 -12   1   9        5.10        7.98     12.12 o 
 -11   1   9       22.23       33.10     14.07 o 
 -10   1   9       40.91       74.06     17.70 o 
  -9   1   9        1.59        6.06      8.16 o 
  -8   1   9       21.98       66.43     12.69 o 
  -7   1   9       15.89       54.84     13.56 o 
  -6   1   9      239.27      206.93     13.80 o 
  -5   1   9      457.59      338.13     15.72 o 
  -4   1   9      352.96      361.30     23.69 o 
  -3   1   9      227.43      228.42     14.45 o 
  -2   1   9       24.87       20.76      6.20 o 
  -1   1   9      475.28      443.62     24.81 o 
   0   1   9       34.26       62.26     11.00 o 
   1   1   9      958.03     1022.23     64.69 o 
   2   1   9      227.05      256.22     19.99 o 
   3   1   9      280.27      357.86     24.60 o 
   4   1   9      129.16       99.33     14.82 o 
   5   1   9        1.50        9.48      7.53 o 
   6   1   9        0.17       -7.38     10.99 o 
   7   1   9       15.83       21.00     11.37 o 
   8   1   9       25.25       14.33     13.16 o 
   9   1   9       31.79       10.88     19.87 o 
 -14   2   9       14.16        8.18     14.88 o 
 -13   2   9       19.10       21.68     11.97 o 
 -12   2   9        1.03      -13.11     13.11 o 
 -11   2   9       35.20       15.41     11.77 o 
 -10   2   9      231.56      198.76     25.15 o 
  -9   2   9       86.32       91.53     14.63 o 
  -8   2   9      285.68      268.99     26.50 o 
  -7   2   9      692.22      657.28     54.19 o 
  -6   2   9       85.77       99.07     10.35 o 
  -5   2   9      113.95      138.11     11.17 o 
  -4   2   9       64.87       66.74      7.71 o 
  -3   2   9      772.34      836.56     47.82 o 
  -2   2   9      229.79      209.44     14.30 o 
  -1   2   9      113.38      109.16     10.93 o 
   0   2   9      548.84      521.90     29.48 o 
   1   2   9       32.73       39.34      7.36 o 
   2   2   9      231.07      218.47     18.94 o 
   3   2   9      192.82      228.46     17.84 o 
   4   2   9        0.27        9.77      6.22 o 
   5   2   9       71.88       92.10     15.47 o 
   6   2   9       51.75       67.77     14.40 o 
   7   2   9        9.38       -7.95     10.66 o 
   8   2   9        1.20       -5.52     10.50 o 
   9   2   9       15.05       -0.80     12.39 o 
 -14   3   9        3.83       17.58     16.52 o 
 -13   3   9      105.45      117.20     26.69 o 
 -12   3   9        0.65        3.20     10.25 o 
 -11   3   9       30.23       20.27     12.59 o 
 -10   3   9      104.29      146.76     23.45 o 
  -9   3   9      100.43      108.39     15.04 o 
  -8   3   9        6.95       13.04      8.14 o 
  -7   3   9     1725.15     1561.14     86.27 o 
  -6   3   9      320.50      300.99     20.26 o 
  -5   3   9       85.43      126.39     12.82 o 
  -4   3   9       89.74      103.91      9.69 o 
  -3   3   9       21.94       10.84      5.29 o 
  -2   3   9      708.32      794.66     38.52 o 
  -1   3   9       48.92       34.86      7.84 o 
   0   3   9      139.07      173.56     14.10 o 
   1   3   9      234.93      202.78     20.13 o 
   2   3   9      623.36      586.94     52.31 o 
   3   3   9       29.80       30.09      6.75 o 
   4   3   9      130.18      160.02     18.40 o 
   5   3   9      114.84      150.05     19.17 o 
   6   3   9      121.21      127.31     16.95 o 
   7   3   9       18.14       23.05     11.44 o 
   8   3   9        0.16      -12.10     15.61 o 
   9   3   9        2.28       -2.13     13.71 o 
 -14   4   9       88.64       64.47     26.71 o 
 -13   4   9        0.29      -12.03     13.62 o 
 -12   4   9       43.74       58.67     18.59 o 
 -11   4   9       13.41        5.37     10.10 o 
 -10   4   9      155.44      192.22     26.58 o 
  -9   4   9       34.73       35.58     15.71 o 
  -8   4   9        0.19        3.57     11.49 o 
  -7   4   9        7.81       12.14      6.21 o 
  -6   4   9      674.66      703.38     42.26 o 
  -5   4   9        1.97        3.32      8.70 o 
  -4   4   9     1857.89     1829.80     78.61 o 
  -3   4   9      210.58      219.29     14.05 o 
  -2   4   9      139.07      159.21     13.42 o 
  -1   4   9      112.37      136.47     15.92 o 
   0   4   9       14.42       13.42      5.99 o 
   1   4   9        1.45        6.47      5.56 o 
   2   4   9       16.39       19.52      6.44 o 
   3   4   9        1.25       11.46      8.08 o 
   4   4   9      155.57      130.61     14.47 o 
   5   4   9        0.69       -0.12      6.94 o 
   6   4   9       20.48       13.81      8.75 o 
   7   4   9        0.42        0.95      8.25 o 
   8   4   9        4.09       30.70     21.10 o 
   9   4   9        0.79       11.47     16.44 o 
 -14   5   9        2.14      -14.04     16.09 o 
 -13   5   9       34.93       29.46     16.94 o 
 -12   5   9        3.98       -5.03     11.19 o 
 -11   5   9       14.48       26.72     13.52 o 
 -10   5   9        9.39      128.97     63.95 o 
  -9   5   9        0.43       -9.86      9.88 o 
  -8   5   9       12.38       16.54      8.40 o 
  -7   5   9      325.05      325.58     25.80 o 
  -6   5   9       28.30       25.92      7.51 o 
  -5   5   9      123.42      126.16     13.11 o 
  -4   5   9      566.91      587.51     29.71 o 
  -3   5   9       16.91       12.39      5.37 o 
  -2   5   9        0.04       -0.82      4.10 o 
  -1   5   9      575.65      474.87     27.38 o 
   0   5   9      285.13      241.73     16.48 o 
   1   5   9        5.43        8.68      8.27 o 
   2   5   9       58.00       66.86      8.44 o 
   3   5   9       14.54       10.42      8.98 o 
   4   5   9      131.98      160.91     16.54 o 
   5   5   9        0.30        0.92      5.54 o 
   6   5   9       34.12       28.02     14.27 o 
   7   5   9        3.83       -1.86      9.44 o 
   8   5   9       31.26       82.73     44.53 o 
   9   5   9       18.01        5.12     15.81 o 
 -13   6   9        0.32        6.26     14.87 o 
 -12   6   9        0.01       15.33     13.40 o 
 -11   6   9        5.86       42.57     15.58 o 
 -10   6   9      249.79      224.19     27.96 o 
  -9   6   9        0.62       -6.12      9.45 o 
  -8   6   9      299.20      240.21     22.67 o 
  -7   6   9       98.91       77.87     18.30 o 
  -6   6   9      283.97      232.90     20.89 o 
  -5   6   9       89.02       97.87     12.19 o 
  -4   6   9       29.34       39.80      6.98 o 
  -3   6   9       15.54       20.50      6.65 o 
  -2   6   9      285.03      335.34     21.59 o 
  -1   6   9      259.45      276.87     19.65 o 
   0   6   9       32.98       62.12     10.65 o 
   1   6   9      263.14      288.68     19.32 o 
   2   6   9      179.36      214.79     16.96 o 
   3   6   9      232.73      223.18     24.82 o 
   4   6   9      317.04      296.00     30.68 o 
   5   6   9        0.14      -13.02     13.02 o 
   6   6   9      100.53       97.85     23.80 o 
   7   6   9       48.71       23.01     13.97 o 
   8   6   9        2.96       53.26     40.48 o 
   9   6   9        0.42        9.95     17.39 o 
 -13   7   9        7.27        1.18     15.46 o 
 -12   7   9       20.99       29.12     17.74 o 
 -11   7   9       10.01       28.34     12.29 o 
 -10   7   9       14.54       29.72     26.59 o 
  -9   7   9        0.03       17.86     11.27 o 
  -8   7   9      160.14      135.34     16.75 o 
  -7   7   9       26.57       14.24      6.00 o 
  -6   7   9       61.79       67.29     10.34 o 
  -5   7   9        3.19       13.16      6.79 o 
  -4   7   9        3.86        2.07      4.29 o 
  -3   7   9      139.91      111.78     11.16 o 
  -2   7   9       54.52       46.56      9.94 o 
  -1   7   9        0.18        6.27      5.63 o 
   0   7   9      343.00      305.76     20.33 o 
   1   7   9      118.62      121.44     13.27 o 
   2   7   9       37.32       52.23     12.45 o 
   3   7   9      237.29      285.58     32.20 o 
   4   7   9       11.58        6.28      8.97 o 
   5   7   9        5.37       12.43     11.25 o 
   6   7   9       50.60       27.64     14.29 o 
   7   7   9       16.12       -2.67     13.47 o 
   8   7   9       50.84       14.11     20.63 o 
   9   7   9        0.54       29.44     29.33 o 
 -13   8   9       25.44       23.71     19.78 o 
 -12   8   9        5.69       -3.83     10.59 o 
 -11   8   9        1.08       -9.31     11.31 o 
 -10   8   9        0.63       -9.96      9.96 o 
  -9   8   9        1.28       10.41      7.57 o 
  -8   8   9       53.18       49.42     11.94 o 
  -7   8   9        3.15       -3.06      6.20 o 
  -6   8   9       16.30       14.99      9.00 o 
  -5   8   9      270.25      247.21     28.15 o 
  -4   8   9      138.39      151.18     14.11 o 
  -3   8   9      174.98      192.12     15.95 o 
  -2   8   9      608.51      594.48     32.09 o 
  -1   8   9      339.89      358.01     27.87 o 
   0   8   9      565.73      587.75     38.18 o 
   1   8   9      303.40      306.32     22.78 o 
   2   8   9       31.29       49.38     14.11 o 
   3   8   9      100.90      134.11     22.19 o 
   4   8   9      102.73      122.92     20.99 o 
   5   8   9        6.51       10.73     12.76 o 
   6   8   9        4.10       11.79     12.20 o 
   7   8   9        3.36       19.64     14.35 o 
   8   8   9       17.97      -14.74     21.67 o 
 -13   9   9       11.76        9.69     14.14 o 
 -12   9   9       10.69        4.43     12.21 o 
 -11   9   9       15.54       16.13     12.14 o 
 -10   9   9       47.09       65.41     15.76 o 
  -9   9   9       11.85        0.09      7.22 o 
  -8   9   9        2.97       -7.60      7.60 o 
  -7   9   9      136.98      210.95     20.51 o 
  -6   9   9       28.35       61.90     12.52 o 
  -5   9   9      191.23      155.01     27.84 o 
  -4   9   9       41.85       39.00      8.15 o 
  -3   9   9      116.03      125.74     12.91 o 
  -2   9   9       62.59       80.21     11.88 o 
  -1   9   9       63.70       94.42     12.56 o 
   0   9   9      204.11      177.41     17.76 o 
   1   9   9       23.13        8.59      9.76 o 
   2   9   9      352.85      330.70     36.10 o 
   3   9   9       23.09       66.53     15.25 o 
   4   9   9       19.87       14.94     10.36 o 
   5   9   9      133.58      148.12     26.46 o 
   6   9   9       11.90        8.83     11.82 o 
   7   9   9       52.04       41.46     17.08 o 
   8   9   9        7.25       26.55     18.96 o 
 -12  10   9        4.35       11.84     12.60 o 
 -11  10   9       17.27        0.06      8.82 o 
 -10  10   9       60.14       37.26     14.75 o 
  -9  10   9      128.97       94.51     15.20 o 
  -8  10   9      114.12       87.16     14.57 o 
  -7  10   9       44.38       65.75     18.84 o 
  -6  10   9      112.43      114.88     15.46 o 
  -5  10   9      211.73      221.97     21.66 o 
  -4  10   9      120.54      134.41     12.34 o 
  -3  10   9       43.93       50.27     15.54 o 
  -2  10   9       67.27       67.69     11.41 o 
  -1  10   9        5.60       23.95      8.64 o 
   0  10   9        0.05       -8.28      8.28 o 
   1  10   9        1.04       15.79     16.83 o 
   2  10   9      104.94      106.90     20.16 o 
   3  10   9      405.00      405.76     41.81 o 
   4  10   9       25.03        0.35      9.06 o 
   5  10   9       52.73       34.44     15.45 o 
   6  10   9       11.10        9.29     12.43 o 
   7  10   9        5.37        4.26     11.91 o 
   8  10   9       17.66       30.28     18.61 o 
 -12  11   9        0.50       21.68     15.54 o 
 -11  11   9        6.96        6.16     12.95 o 
 -10  11   9       11.78       -1.51      9.08 o 
  -9  11   9      153.12      248.46     79.35 o 
  -8  11   9        0.42       -3.26      7.88 o 
  -7  11   9        4.76        2.03      7.12 o 
  -6  11   9       11.28       12.19      8.06 o 
  -5  11   9       22.78        0.19      5.86 o 
  -4  11   9       34.19       32.35     11.54 o 
  -3  11   9       68.11      107.41     24.33 o 
  -2  11   9       15.90        7.72      7.31 o 
  -1  11   9      656.76      564.53     40.06 o 
   0  11   9        1.04        4.52      7.82 o 
   1  11   9      252.63      208.38     27.96 o 
   2  11   9        9.28       40.15     18.78 o 
   3  11   9       39.89       16.67     16.87 o 
   4  11   9        0.26        9.70      9.49 o 
   5  11   9       62.67       63.63     20.06 o 
   6  11   9        7.91      -14.11     14.11 o 
   7  11   9       11.94        2.71     12.16 o 
 -12  12   9        0.01        1.28     13.38 o 
 -11  12   9        9.79       15.65     13.91 o 
 -10  12   9       29.45       19.87     13.03 o 
  -9  12   9        6.62        4.57      8.28 o 
  -8  12   9       46.20       47.59     12.19 o 
  -7  12   9       49.59       56.58     12.47 o 
  -6  12   9       76.38       55.88     14.12 o 
  -5  12   9      133.23      120.72     19.71 o 
  -4  12   9       16.27       51.10      9.22 o 
  -3  12   9      333.85      256.59     29.00 o 
  -2  12   9        0.01       -4.93      8.22 o 
  -1  12   9       56.65      107.44     15.99 o 
   0  12   9        0.10       -5.45      7.86 o 
   1  12   9       31.39       42.39     12.59 o 
   2  12   9       18.52       21.89     13.27 o 
   3  12   9        0.52       17.15     16.94 o 
   4  12   9        2.98       11.92     11.09 o 
   5  12   9       34.35       28.99     22.28 o 
   6  12   9        0.17       15.76     12.74 o 
   7  12   9        1.87        7.29     14.07 o 
 -11  13   9        0.74       25.60     19.25 o 
 -10  13   9        0.03       11.57     12.75 o 
  -9  13   9        6.95        5.01      9.70 o 
  -8  13   9       50.76       51.70     13.91 o 
  -7  13   9        3.34       11.08     16.01 o 
  -6  13   9       44.85       43.16     19.34 o 
  -5  13   9        0.84       -2.69      9.60 o 
  -4  13   9       11.72       37.72     12.73 o 
  -3  13   9       31.83       46.80     12.79 o 
  -2  13   9        0.96       11.40     11.55 o 
  -1  13   9       12.00       19.17      9.18 o 
   0  13   9        8.83       13.12     10.60 o 
   1  13   9       10.75       24.10     12.68 o 
   2  13   9       83.40       89.16     21.35 o 
   3  13   9        0.81       -3.60     10.41 o 
   4  13   9       53.57       55.82     18.20 o 
   5  13   9        8.09       -1.66      9.85 o 
   6  13   9       14.45       12.27     14.28 o 
 -11  14   9       13.16       -5.10     24.06 o 
 -10  14   9        8.32        5.44     12.42 o 
  -9  14   9        0.02        2.32     11.43 o 
  -8  14   9        8.65        1.52      9.44 o 
  -7  14   9       13.34        6.47     10.82 o 
  -6  14   9        6.50       42.33     22.08 o 
  -5  14   9        5.39       39.09     21.97 o 
  -4  14   9       24.80       16.51     12.28 o 
  -3  14   9        1.00       11.70     13.62 o 
  -2  14   9       36.84       28.93     11.00 o 
  -1  14   9       25.79       24.87     13.05 o 
   0  14   9       45.41       30.66     14.16 o 
   1  14   9      121.20      178.23     28.11 o 
   2  14   9       65.79       65.32     18.58 o 
   3  14   9       24.06       25.07     14.73 o 
   4  14   9       20.94        1.72      9.98 o 
   5  14   9        0.03       -1.81     11.18 o 
   6  14   9        3.43       16.02     15.72 o 
 -10  15   9        0.03       -0.99     14.03 o 
  -9  15   9        0.32       14.55     15.18 o 
  -8  15   9        4.15       19.20     12.44 o 
  -7  15   9        3.58        4.91     13.78 o 
  -6  15   9        9.34      -10.87     10.87 o 
  -5  15   9       55.60       83.21     20.78 o 
  -4  15   9        3.67       13.07     11.06 o 
  -3  15   9       12.97        4.27      8.43 o 
  -2  15   9       28.93       17.96      9.37 o 
  -1  15   9       18.99       14.54     13.01 o 
   0  15   9       71.35       66.24     22.81 o 
   1  15   9       46.67       50.25     19.51 o 
   2  15   9        5.85       21.35     13.36 o 
   3  15   9       12.72        7.26     12.67 o 
   4  15   9        6.51       14.80     12.14 o 
   5  15   9        2.57        8.47     13.89 o 
  -9  16   9        0.37        5.65     13.30 o 
  -8  16   9       26.59       29.72     18.43 o 
  -7  16   9        4.37        4.11     11.49 o 
  -6  16   9       42.28       70.24     20.72 o 
  -5  16   9        0.31       -3.68     11.12 o 
  -4  16   9        3.38       17.93     12.72 o 
  -3  16   9        4.19       -0.10      8.32 o 
  -2  16   9       14.67        1.55      8.21 o 
  -1  16   9       10.23       -1.15      9.37 o 
   0  16   9       50.50       65.87     17.21 o 
   1  16   9       35.94       19.69     13.74 o 
   2  16   9        4.55       21.98     13.49 o 
   3  16   9       25.59       29.54     17.05 o 
   4  16   9        5.63       10.27     14.15 o 
   5  16   9        0.44      -11.64     18.06 o 
  -8  17   9        1.15       -1.18     12.06 o 
  -7  17   9        4.15      -11.46     13.44 o 
  -6  17   9       41.14       45.76     20.09 o 
  -5  17   9        0.60       38.34     17.83 o 
  -4  17   9       89.89      108.11     27.72 o 
  -3  17   9       39.38       67.94     23.30 o 
  -2  17   9       27.49       19.18     12.31 o 
  -1  17   9       35.82       46.40     17.83 o 
   0  17   9        0.40       -5.08     10.76 o 
   1  17   9        6.69        5.91     11.94 o 
   2  17   9       33.68       41.21     18.90 o 
   3  17   9        1.02       -0.85     11.46 o 
   4  17   9       45.30       20.07     16.42 o 
  -7  18   9        0.01       12.55     16.55 o 
  -6  18   9       23.85        8.63     14.86 o 
  -5  18   9       23.94       27.28     23.58 o 
  -4  18   9       17.87        3.18     23.92 o 
  -3  18   9       20.51       19.28     16.44 o 
  -2  18   9        0.24        1.97     10.20 o 
  -1  18   9        5.73       -5.79     11.49 o 
   0  18   9        0.42        4.38     10.58 o 
   1  18   9        4.31       21.89     15.45 o 
   2  18   9        2.15       12.04     14.59 o 
   3  18   9        5.42       16.26     14.74 o 
  -6  19   9        0.00        4.33     14.62 o 
  -5  19   9        0.20        9.51     16.96 o 
  -4  19   9       13.56       -1.40     14.11 o 
  -3  19   9        6.99      -16.07     18.67 o 
  -2  19   9       17.43        3.02     15.88 o 
  -1  19   9       11.23       15.12     15.11 o 
   0  19   9        0.08       13.88     15.01 o 
   1  19   9        9.78       17.91     14.40 o 
  -3  20   9        4.89        3.03     14.06 o 
  -2  20   9        0.04        7.11     17.29 o 
 -14   0  10        0.85       48.82     37.01 o 
 -12   0  10      177.87      189.27     39.25 o 
 -10   0  10       36.50       47.80     28.20 o 
  -8   0  10       60.19       36.65     12.67 o 
  -6   0  10      573.93      601.20     71.25 o 
  -4   0  10      497.45      511.33     41.81 o 
  -2   0  10      112.70       99.55     17.71 o 
   0   0  10       49.97       81.83     18.10 o 
   2   0  10      375.75      397.10     41.17 o 
   4   0  10        4.40        8.22      9.57 o 
   6   0  10        1.65       20.95     18.18 o 
   8   0  10       10.07       -2.50     15.73 o 
 -14   1  10        8.58       -3.58     13.89 o 
 -13   1  10        2.09       44.57     39.28 o 
 -12   1  10        8.40        2.37      8.74 o 
 -11   1  10        2.86       -0.08      8.80 o 
 -10   1  10       12.92        0.02      9.53 o 
  -9   1  10       37.26       61.28     18.35 o 
  -8   1  10        1.74        6.48      9.08 o 
  -7   1  10      961.85     1006.16     78.26 o 
  -6   1  10       42.67       79.42     16.34 o 
  -5   1  10      444.85      371.86     18.91 o 
  -4   1  10      296.54      311.24     19.93 o 
  -3   1  10      153.56      189.04     14.72 o 
  -2   1  10      711.28      705.50     37.32 o 
  -1   1  10      140.16      165.01     16.00 o 
   0   1  10       11.80       10.80      6.90 o 
   1   1  10       40.33       49.25     10.76 o 
   2   1  10        0.76       20.18      7.52 o 
   3   1  10       11.38       11.92      7.28 o 
   4   1  10       78.15       74.21     11.88 o 
   5   1  10       35.59       39.87     11.32 o 
   6   1  10       30.19       38.88     15.21 o 
   7   1  10        2.14        5.10     12.43 o 
   8   1  10        3.59      -19.44     19.44 o 
 -14   2  10        0.53       16.55     37.39 o 
 -13   2  10        0.01       -2.34     11.69 o 
 -12   2  10       21.28       30.28     15.53 o 
 -11   2  10       10.11       -0.30      8.89 o 
 -10   2  10      137.16      142.44     20.42 o 
  -9   2  10      129.98       83.30     16.28 o 
  -8   2  10       36.64       79.82     33.05 o 
  -7   2  10       59.16       61.31     15.05 o 
  -6   2  10       61.24       71.88     11.33 o 
  -5   2  10        0.46       18.76     11.55 o 
  -4   2  10      196.59      168.03     12.98 o 
  -3   2  10        1.36       -1.64      5.22 o 
  -2   2  10        0.21        1.52      4.76 o 
  -1   2  10      137.72      138.40     22.06 o 
   0   2  10      427.77      429.95     31.76 o 
   1   2  10        2.63       13.03      9.70 o 
   2   2  10      994.42     1016.05     57.56 o 
   3   2  10       28.19       23.35      7.62 o 
   4   2  10       43.23       30.48     10.05 o 
   5   2  10       16.20       41.00     17.92 o 
   6   2  10       16.21       42.75     22.01 o 
   7   2  10        1.66       21.47     25.54 o 
   8   2  10        5.29       -4.23     13.00 o 
 -13   3  10       16.23       24.80     16.76 o 
 -12   3  10        1.24        1.56     10.48 o 
 -11   3  10        0.08        2.14      9.38 o 
 -10   3  10       40.66       30.37     12.24 o 
  -9   3  10       35.91       57.17     15.47 o 
  -8   3  10        4.70       11.39     10.00 o 
  -7   3  10       34.26       52.85     14.46 o 
  -6   3  10       12.83       12.19      6.87 o 
  -5   3  10       35.75       41.40      9.51 o 
  -4   3  10      268.95      218.92     16.70 o 
  -3   3  10      153.81      193.27     22.51 o 
  -2   3  10       47.39       84.13     11.86 o 
  -1   3  10     1117.12     1064.23     54.27 o 
   0   3  10       14.20        1.28      5.63 o 
   1   3  10       85.57      141.75     18.07 o 
   2   3  10        2.61        5.26      7.19 o 
   3   3  10       56.25       39.32      8.62 o 
   4   3  10        2.31       -4.00      7.45 o 
   5   3  10       10.89       -3.64      9.37 o 
   6   3  10        5.40       11.26     11.12 o 
   7   3  10       54.46       58.93     22.71 o 
   8   3  10        7.02       27.65     17.25 o 
 -13   4  10        5.76        6.07     11.37 o 
 -12   4  10        0.01       -0.33      8.72 o 
 -11   4  10       61.16       88.11     30.59 o 
 -10   4  10       51.44       36.86     14.78 o 
  -9   4  10       12.90       11.19     10.11 o 
  -8   4  10       81.92       79.65     15.81 o 
  -7   4  10      218.10      217.48     20.82 o 
  -6   4  10        0.20       -0.03      5.41 o 
  -5   4  10       38.70       36.73     15.63 o 
  -4   4  10       11.07       27.35      7.33 o 
  -3   4  10      433.53      367.75     21.91 o 
  -2   4  10       46.54       54.19      8.61 o 
  -1   4  10      251.94      246.62     20.65 o 
   0   4  10        7.60       -5.99      5.99 o 
   1   4  10        1.59        6.09      5.87 o 
   2   4  10        0.54        9.29      5.74 o 
   3   4  10        5.14       24.88     14.64 o 
   4   4  10        0.08        2.92      7.78 o 
   5   4  10       30.98       16.16     12.07 o 
   6   4  10        1.69       23.91     12.87 o 
   7   4  10        4.73        9.85     15.51 o 
   8   4  10        0.17       56.60     41.84 o 
 -13   5  10       10.27        2.01     11.96 o 
 -12   5  10        1.90        1.67     12.16 o 
 -11   5  10        3.13        3.29     10.84 o 
 -10   5  10      199.62      209.94     31.32 o 
  -9   5  10       96.30      116.57     21.53 o 
  -8   5  10       40.12       34.40     13.00 o 
  -7   5  10      111.60       95.31     14.59 o 
  -6   5  10        7.84       12.42      7.10 o 
  -5   5  10        6.79       16.59      8.46 o 
  -4   5  10      280.95      309.45     21.32 o 
  -3   5  10      162.74      206.83     16.09 o 
  -2   5  10        1.74       -5.17      5.35 o 
  -1   5  10      188.58      224.08     17.73 o 
   0   5  10        0.04        2.56      5.37 o 
   1   5  10        2.09       -2.80      5.60 o 
   2   5  10       75.56       50.67      9.65 o 
   3   5  10       11.10       23.30      8.86 o 
   4   5  10        4.96        3.49      8.62 o 
   5   5  10       35.93       74.09     21.17 o 
   6   5  10       20.93       23.31     13.79 o 
   7   5  10       31.11       15.42     17.14 o 
   8   5  10        6.81       52.17     50.98 o 
 -13   6  10        3.58        4.40     12.37 o 
 -12   6  10       19.24       11.69     12.99 o 
 -11   6  10        3.63       -8.92     11.88 o 
 -10   6  10       16.59       28.88     14.37 o 
  -9   6  10        7.24       26.46     13.19 o 
  -8   6  10       23.07       41.53     14.07 o 
  -7   6  10      309.80      280.97     23.17 o 
  -6   6  10       57.63       52.13     10.60 o 
  -5   6  10      119.86      100.51     12.96 o 
  -4   6  10       27.82       21.38      6.74 o 
  -3   6  10       28.62       34.69     18.25 o 
  -2   6  10       18.70       37.58     11.17 o 
  -1   6  10      309.22      277.81     20.48 o 
   0   6  10        9.07       18.54      8.67 o 
   1   6  10        0.06       11.33      6.73 o 
   2   6  10        1.22        4.93     16.86 o 
   3   6  10        2.10        0.30      8.44 o 
   4   6  10       21.85       25.70     11.99 o 
   5   6  10       51.91       50.68     19.21 o 
   6   6  10       41.33       57.46     19.75 o 
   7   6  10        2.23       11.05     17.26 o 
   8   6  10       19.02       -9.19     16.90 o 
 -13   7  10       27.04       19.24     16.35 o 
 -12   7  10        0.08        3.55     11.50 o 
 -11   7  10       26.29        4.88     11.26 o 
 -10   7  10       50.01       45.99     15.59 o 
  -9   7  10        0.02      -11.81     11.81 o 
  -8   7  10      316.19      317.36     28.77 o 
  -7   7  10        5.40        2.44      6.41 o 
  -6   7  10       95.77      126.07     15.73 o 
  -5   7  10      316.41      321.20     26.44 o 
  -4   7  10       21.92       -0.93      6.25 o 
  -3   7  10      254.81      288.41     19.99 o 
  -2   7  10       49.80       31.78      8.47 o 
  -1   7  10      110.74      138.00     15.88 o 
   0   7  10      121.82      162.81     15.93 o 
   1   7  10       88.79      107.95     14.70 o 
   2   7  10      516.40      600.30     55.87 o 
   3   7  10      105.67       80.92     18.92 o 
   4   7  10      167.16      169.87     30.84 o 
   5   7  10        7.66      -10.46     11.59 o 
   6   7  10        3.47       17.43     14.05 o 
   7   7  10        1.22       -6.62     17.35 o 
   8   7  10       29.27        9.33     20.30 o 
 -13   8  10       10.66       -4.08     12.21 o 
 -12   8  10        8.92        2.15     11.09 o 
 -11   8  10       19.57       22.38     14.38 o 
 -10   8  10       60.20       65.29     21.70 o 
  -9   8  10        3.29       42.84     28.51 o 
  -8   8  10       18.38       10.21      8.64 o 
  -7   8  10       59.75       48.12     13.00 o 
  -6   8  10        7.99        9.99      7.60 o 
  -5   8  10       19.53       36.86     11.76 o 
  -4   8  10        2.82       -1.12      6.43 o 
  -3   8  10      217.84      187.05     16.16 o 
  -2   8  10       38.55       64.78      9.78 o 
  -1   8  10      246.66      363.24     47.56 o 
   0   8  10       11.47       15.62      8.52 o 
   1   8  10      479.29      460.97     48.43 o 
   2   8  10       18.66       25.01     10.52 o 
   3   8  10       66.39       63.95     16.67 o 
   4   8  10        2.90       -9.47      9.47 o 
   5   8  10      248.29      288.67     53.29 o 
   6   8  10       17.35       51.18     22.38 o 
   7   8  10       16.16       17.14     15.69 o 
 -12   9  10        2.28        4.45     11.13 o 
 -11   9  10        0.00       13.02     13.28 o 
 -10   9  10       31.88       20.24     13.87 o 
  -9   9  10        1.62        1.06      9.04 o 
  -8   9  10        0.94       13.05      9.15 o 
  -7   9  10        7.99       -2.51      7.96 o 
  -6   9  10        5.68       16.04     10.43 o 
  -5   9  10        0.20        4.55      6.64 o 
  -4   9  10      171.81      196.36     17.00 o 
  -3   9  10       11.33       11.77      7.01 o 
  -2   9  10      699.07      744.23     49.13 o 
  -1   9  10       83.71       90.07     13.34 o 
   0   9  10      221.22      225.40     21.49 o 
   1   9  10        0.17       20.11     11.91 o 
   2   9  10        1.86       17.12     10.82 o 
   3   9  10       16.90        6.95     12.48 o 
   4   9  10        0.51       10.81     15.55 o 
   5   9  10       20.05       19.78     14.24 o 
   6   9  10       11.21        4.27     10.71 o 
   7   9  10        5.75       12.50     15.02 o 
 -12  10  10        1.25        8.88     14.36 o 
 -11  10  10        0.08       -7.99     11.93 o 
 -10  10  10        3.79       -1.30     10.44 o 
  -9  10  10       17.93       24.63     14.21 o 
  -8  10  10       19.46        9.35     14.07 o 
  -7  10  10        6.89       30.94     20.61 o 
  -6  10  10       22.23       12.83     13.13 o 
  -5  10  10        0.88       -6.00      6.89 o 
  -4  10  10       26.41       13.53      7.70 o 
  -3  10  10       29.78       15.77      7.61 o 
  -2  10  10        3.93       -3.18      7.81 o 
  -1  10  10       10.28       36.98      9.74 o 
   0  10  10        2.95       -0.07      7.65 o 
   1  10  10        0.03        0.64     11.14 o 
   2  10  10       22.58       21.28     11.41 o 
   3  10  10        1.95      -12.29     12.29 o 
   4  10  10        0.35       27.90     14.50 o 
   5  10  10       15.28       15.32     12.70 o 
   6  10  10       20.43        9.67     12.00 o 
   7  10  10       12.83       16.94     16.43 o 
 -11  11  10        0.04       -5.17      9.74 o 
 -10  11  10        0.16      -13.12     13.12 o 
  -9  11  10       13.23       14.28      9.82 o 
  -8  11  10        4.15        1.62      8.94 o 
  -7  11  10        7.82       18.40     10.16 o 
  -6  11  10       61.49       79.79     18.24 o 
  -5  11  10        1.15        1.30      8.85 o 
  -4  11  10       15.07       26.43     12.34 o 
  -3  11  10       22.51        5.80      6.95 o 
  -2  11  10       48.07       41.92     11.35 o 
  -1  11  10        1.08       39.33     11.83 o 
   0  11  10        3.93       -0.02      8.27 o 
   1  11  10       86.26      106.42     18.19 o 
   2  11  10       52.70       69.83     18.68 o 
   3  11  10       14.23       44.74     30.99 o 
   4  11  10       12.01        9.97     10.40 o 
   5  11  10        1.90       45.72     29.66 o 
   6  11  10       14.04        6.86     13.76 o 
 -11  12  10        1.55        5.82     15.68 o 
 -10  12  10        8.29       15.32     13.65 o 
  -9  12  10        1.09        4.48     10.23 o 
  -8  12  10        0.54       -2.03      9.20 o 
  -7  12  10       16.54       54.79     15.48 o 
  -6  12  10        4.10        7.55      9.10 o 
  -5  12  10       17.42       13.90     10.46 o 
  -4  12  10        5.04       -5.42      7.82 o 
  -3  12  10       29.47       27.44     13.99 o 
  -2  12  10       72.37       72.61     13.95 o 
  -1  12  10       31.79       32.19     10.31 o 
   0  12  10       30.35       21.41     17.06 o 
   1  12  10       14.18       -4.53      9.94 o 
   2  12  10        2.57        3.71     10.51 o 
   3  12  10        0.00       16.32     13.24 o 
   4  12  10        6.47        9.89     12.88 o 
   5  12  10        2.90       19.82     23.51 o 
   6  12  10       13.37        9.13     13.22 o 
 -10  13  10        0.75      -25.68     25.68 o 
  -9  13  10        0.32       23.94     18.47 o 
  -8  13  10       64.02       37.28     16.21 o 
  -7  13  10        0.19        7.12     10.59 o 
  -6  13  10        0.49       12.40     10.93 o 
  -5  13  10       83.17      112.59     20.77 o 
  -4  13  10       92.97       77.70     21.35 o 
  -3  13  10       88.03      113.70     28.94 o 
  -2  13  10      108.92       93.93     16.62 o 
  -1  13  10       36.63       43.53     14.57 o 
   0  13  10      234.88      270.66     37.60 o 
   1  13  10       11.03       15.11     12.56 o 
   2  13  10        1.14        8.49     14.05 o 
   3  13  10        4.88       28.65     15.57 o 
   4  13  10        0.23        5.93     11.47 o 
   5  13  10        5.43      -13.57     13.57 o 
 -10  14  10        0.11      -11.30     17.50 o 
  -9  14  10       14.94       -0.02     12.66 o 
  -8  14  10        0.80       16.93     14.11 o 
  -7  14  10       23.51      -11.28     12.16 o 
  -6  14  10       12.33       12.37     10.91 o 
  -5  14  10        4.48       15.07     14.18 o 
  -4  14  10       13.12       15.09     11.64 o 
  -3  14  10       47.83       64.80     25.82 o 
  -2  14  10        2.90       20.78     10.84 o 
  -1  14  10        1.05      -11.21     11.51 o 
   0  14  10       35.00       42.35     17.00 o 
   1  14  10        7.14       14.58     13.20 o 
   2  14  10       37.02       45.13     25.66 o 
   3  14  10       14.37       -8.87     13.02 o 
   4  14  10        2.56        3.56      9.96 o 
   5  14  10       25.02       34.65     19.33 o 
  -9  15  10        0.10        8.34     16.89 o 
  -8  15  10        0.00       18.42     17.97 o 
  -7  15  10       82.70       39.09     18.29 o 
  -6  15  10        0.02       -0.04     10.73 o 
  -5  15  10       87.50       60.33     19.87 o 
  -4  15  10       26.70       69.65     20.34 o 
  -3  15  10       25.21       11.94     19.86 o 
  -2  15  10        3.64        2.32      9.55 o 
  -1  15  10        0.04       -6.79     15.46 o 
   0  15  10       12.11        0.67     10.83 o 
   1  15  10       62.53       60.88     20.84 o 
   2  15  10        1.23      -10.68     11.57 o 
   3  15  10      111.38       69.10     23.25 o 
   4  15  10        1.84       -8.75     14.13 o 
  -8  16  10        1.05       10.25     14.70 o 
  -7  16  10       22.48       22.64     16.31 o 
  -6  16  10        3.73       -7.27     14.73 o 
  -5  16  10        6.21       11.16     13.47 o 
  -4  16  10        7.35       14.73     19.27 o 
  -3  16  10       22.63       20.34     15.28 o 
  -2  16  10        2.21       21.75     13.98 o 
  -1  16  10        7.03        8.65     12.47 o 
   0  16  10        1.58      -11.97     11.97 o 
   1  16  10        5.42        5.28     10.73 o 
   2  16  10        4.32       19.93     15.23 o 
   3  16  10        0.04        4.44     15.31 o 
  -7  17  10        0.65       -2.27     12.84 o 
  -6  17  10        5.71       20.26     16.50 o 
  -5  17  10        8.41       38.19     18.57 o 
  -4  17  10        9.87       13.56     17.39 o 
  -3  17  10        4.90       18.73     26.00 o 
  -2  17  10        8.77       -9.43     21.79 o 
  -1  17  10       13.21       43.31     22.41 o 
   0  17  10       11.45       11.56     14.49 o 
   1  17  10        0.10       10.07     13.99 o 
   2  17  10        0.96      -13.99     14.99 o 
  -6  18  10        1.18       17.26     16.50 o 
  -5  18  10        0.09       15.32     17.56 o 
  -4  18  10        0.93       50.12     25.35 o 
  -3  18  10        2.62        1.89     15.30 o 
  -2  18  10       18.14        3.94     16.44 o 
  -1  18  10        0.06        3.12     14.60 o 
   0  18  10       10.51        6.21     11.32 o 
   1  18  10        5.26        6.44     13.76 o 
  -3  19  10        0.01       -5.51     14.54 o 
  -2  19  10        1.29       -5.06     17.44 o 
 -13   0  11       64.72       48.39     24.10 o 
 -11   0  11        1.32        1.76     12.09 o 
  -9   0  11        0.09       51.55     47.13 o 
  -7   0  11      269.13      259.07     36.97 o 
  -5   0  11       49.11       40.54      9.14 o 
  -3   0  11      138.83      107.39     24.14 o 
  -1   0  11      235.29      241.80     37.83 o 
   1   0  11        5.61        1.26      8.10 o 
   3   0  11       62.06       92.43     21.37 o 
   5   0  11      325.31      390.03     64.59 o 
   7   0  11        4.76      -32.64     33.56 o 
 -13   1  11        4.98       14.86     15.03 o 
 -12   1  11        0.11        2.72     11.12 o 
 -11   1  11        0.09       -3.20     10.82 o 
 -10   1  11       34.80       19.35     13.43 o 
  -9   1  11       19.88       45.16     15.63 o 
  -8   1  11        9.90       27.65     11.25 o 
  -7   1  11      113.83      141.55     22.54 o 
  -6   1  11        9.24        3.54      8.86 o 
  -5   1  11      574.67      536.50     44.20 o 
  -4   1  11      492.25      450.46     29.72 o 
  -3   1  11      240.67      269.65     21.15 o 
  -2   1  11      111.63      130.28     14.76 o 
  -1   1  11       51.96       53.63     10.51 o 
   0   1  11        0.05        0.85      6.09 o 
   1   1  11       45.91       28.23      9.08 o 
   2   1  11       32.25       70.61     20.45 o 
   3   1  11       62.37       50.30     10.75 o 
   4   1  11       14.44       20.92     10.17 o 
   5   1  11       18.54       32.06     29.32 o 
   6   1  11       19.77       11.97     12.75 o 
   7   1  11        0.11      -19.26     19.26 o 
 -13   2  11        0.46       -4.41     12.79 o 
 -12   2  11       11.91       -2.24     11.03 o 
 -11   2  11        0.01        7.69      9.69 o 
 -10   2  11       15.73        6.29     11.90 o 
  -9   2  11       95.55       81.84     19.34 o 
  -8   2  11      155.05      185.15     27.45 o 
  -7   2  11       48.97       38.82     13.64 o 
  -6   2  11        2.65       -3.52      5.92 o 
  -5   2  11       30.39       30.66      8.14 o 
  -4   2  11        1.44       -3.74      7.54 o 
  -3   2  11       31.13       19.76      9.50 o 
  -2   2  11       12.87        4.56      5.83 o 
  -1   2  11      787.73      753.16     44.32 o 
   0   2  11       57.79       61.54     14.06 o 
   1   2  11      113.32      116.39     14.72 o 
   2   2  11        8.25        6.98      7.22 o 
   3   2  11       28.26       21.87     10.08 o 
   4   2  11        6.28       15.84      9.79 o 
   5   2  11       11.04        3.13     10.62 o 
   6   2  11        1.68        0.58     11.82 o 
   7   2  11       28.34       63.30     27.46 o 
 -13   3  11        6.74       24.49     17.32 o 
 -12   3  11        0.02       -1.61     10.44 o 
 -11   3  11      122.49      130.24     23.50 o 
 -10   3  11       76.95       75.12     19.73 o 
  -9   3  11       28.11       12.39     11.52 o 
  -8   3  11       61.78       68.37     17.67 o 
  -7   3  11       12.05       12.08      9.57 o 
  -6   3  11      408.11      416.21     32.78 o 
  -5   3  11       63.85       76.93     11.23 o 
  -4   3  11        0.04        5.78      5.36 o 
  -3   3  11      470.83      471.50     37.16 o 
  -2   3  11        0.03       -6.36      6.36 o 
  -1   3  11      423.13      363.36     26.59 o 
   0   3  11       10.05       14.03      8.33 o 
   1   3  11      118.50      134.14     14.63 o 
   2   3  11      394.32      380.97     28.23 o 
   3   3  11       57.08       78.24     19.00 o 
   4   3  11        7.02        6.73      7.74 o 
   5   3  11        7.85       -8.42     10.66 o 
   6   3  11        3.62        9.95     14.49 o 
   7   3  11        1.60        1.80     13.61 o 
 -13   4  11        0.19        8.79     12.66 o 
 -12   4  11        0.12        5.60     12.29 o 
 -11   4  11        8.85       11.32     12.56 o 
 -10   4  11       12.15        4.66     12.76 o 
  -9   4  11       38.21       54.54     17.10 o 
  -8   4  11       24.55       13.30     11.19 o 
  -7   4  11        2.29       -6.74      9.58 o 
  -6   4  11       44.98       44.73     10.91 o 
  -5   4  11      240.90      194.30     19.90 o 
  -4   4  11      358.51      360.92     25.82 o 
  -3   4  11       27.51        6.10      6.42 o 
  -2   4  11      116.42      114.57     12.46 o 
  -1   4  11       63.47       65.83      9.00 o 
   0   4  11        1.25       -4.93      5.68 o 
   1   4  11        4.72       26.71     11.08 o 
   2   4  11       75.18       75.84     13.74 o 
   3   4  11        6.55        1.32     11.21 o 
   4   4  11      125.31      151.97     25.97 o 
   5   4  11       40.41       25.53     13.90 o 
   6   4  11       14.71        9.00     14.66 o 
   7   4  11       30.96       26.28     21.16 o 
 -13   5  11        0.84       -8.65     13.94 o 
 -12   5  11       31.53       20.20     15.33 o 
 -11   5  11       59.34       65.93     32.92 o 
 -10   5  11       10.24      -11.30     11.30 o 
  -9   5  11       18.80       32.21     16.63 o 
  -8   5  11       77.19       47.30     15.79 o 
  -7   5  11      128.41      138.75     24.73 o 
  -6   5  11       78.58       52.04     18.52 o 
  -5   5  11        2.70       12.81      7.36 o 
  -4   5  11      436.41      440.04     28.35 o 
  -3   5  11      186.59      167.62     19.56 o 
  -2   5  11      332.83      375.07     28.87 o 
  -1   5  11       36.79       38.17      8.75 o 
   0   5  11      670.48      661.86     38.82 o 
   1   5  11       19.07        9.07      6.10 o 
   2   5  11       12.95       15.83      9.90 o 
   3   5  11       10.26       25.47     10.87 o 
   4   5  11        6.69      107.86     42.41 o 
   5   5  11        0.18      -12.26     12.44 o 
   6   5  11        0.04       -0.43     11.86 o 
   7   5  11       14.82       14.04     18.89 o 
 -12   6  11        0.07        0.23      9.42 o 
 -11   6  11       16.79       15.77     13.82 o 
 -10   6  11        3.72        7.49     11.93 o 
  -9   6  11       37.11       34.84     15.51 o 
  -8   6  11       33.42       23.74     13.28 o 
  -7   6  11       20.26       15.94      8.82 o 
  -6   6  11       23.53       42.52     11.09 o 
  -5   6  11        0.36       -1.77      6.24 o 
  -4   6  11        4.80        8.05      6.32 o 
  -3   6  11       14.11       15.90      6.90 o 
  -2   6  11        7.29        3.49      5.39 o 
  -1   6  11      196.26      203.60     18.70 o 
   0   6  11        3.49       -4.69      7.10 o 
   1   6  11       27.76       26.94      9.84 o 
   2   6  11      101.23       70.12     16.86 o 
   3   6  11       39.97       12.00     11.67 o 
   4   6  11       26.61       27.11     14.28 o 
   5   6  11        8.92       51.99     33.63 o 
   6   6  11        7.48        7.32     15.40 o 
   7   6  11       58.42       48.77     27.62 o 
 -12   7  11        8.57        3.24     10.99 o 
 -11   7  11        3.73        1.12     11.12 o 
 -10   7  11        1.84        5.00     11.11 o 
  -9   7  11        1.35      -11.20     12.12 o 
  -8   7  11        0.70       13.05     11.75 o 
  -7   7  11        5.27        7.12      8.06 o 
  -6   7  11        9.18       17.06      8.61 o 
  -5   7  11       88.97      103.13     14.77 o 
  -4   7  11      206.20      250.34     28.99 o 
  -3   7  11       42.81       47.10      9.66 o 
  -2   7  11      228.15      194.55     17.39 o 
  -1   7  11        8.11       17.29      9.39 o 
   0   7  11        2.21       -8.98      8.98 o 
   1   7  11       63.38       33.21     13.65 o 
   2   7  11        8.65       25.55     15.99 o 
   3   7  11       21.09       -0.17     10.86 o 
   4   7  11       20.32       37.53     15.60 o 
   5   7  11       30.25       15.13     27.26 o 
   6   7  11       16.24       21.45     19.24 o 
   7   7  11        8.35      -19.29     21.21 o 
 -12   8  11       13.50       18.50     15.49 o 
 -11   8  11        1.21       -4.95     12.49 o 
 -10   8  11        7.98       -6.37     10.61 o 
  -9   8  11       11.80       34.79     25.31 o 
  -8   8  11        1.40        4.31     11.05 o 
  -7   8  11       42.92       76.66     17.76 o 
  -6   8  11       46.95       48.67     15.64 o 
  -5   8  11       96.18      107.59     24.41 o 
  -4   8  11        8.28       15.57      7.92 o 
  -3   8  11       46.17       43.06     19.88 o 
  -2   8  11       69.13       19.85      8.97 o 
  -1   8  11       46.32       61.96     12.38 o 
   0   8  11       64.13       54.44     12.94 o 
   1   8  11       47.10       64.64     17.94 o 
   2   8  11        1.83        3.92     12.32 o 
   3   8  11        0.01       18.81     13.24 o 
   4   8  11        7.11       11.11     12.98 o 
   5   8  11       30.40       36.67     20.31 o 
   6   8  11       21.62       22.49     16.46 o 
 -12   9  11        0.52       22.75     17.08 o 
 -11   9  11       12.61       24.37     19.27 o 
 -10   9  11       19.87       22.70     14.96 o 
  -9   9  11        3.65        7.96     10.90 o 
  -8   9  11       69.43       85.72     20.70 o 
  -7   9  11       91.39       54.50     14.69 o 
  -6   9  11      329.38      270.55     27.02 o 
  -5   9  11       13.13       18.02      9.01 o 
  -4   9  11        6.49       32.75     25.90 o 
  -3   9  11      108.45      128.38     21.07 o 
  -2   9  11        0.43       -5.00      6.91 o 
  -1   9  11       51.50       55.00     11.68 o 
   0   9  11        3.62       -4.23     21.35 o 
   1   9  11      107.75      103.74     21.68 o 
   2   9  11      144.30      149.25     27.32 o 
   3   9  11        0.09        9.89     12.32 o 
   4   9  11       65.78       35.76     16.93 o 
   5   9  11        0.17        2.23     10.88 o 
   6   9  11        4.04       -3.40     13.07 o 
 -11  10  11        0.74       -0.41      9.36 o 
 -10  10  11        1.01       24.28     16.25 o 
  -9  10  11        3.35       -9.10     11.89 o 
  -8  10  11       19.99       11.26     10.66 o 
  -7  10  11       22.94       13.16      9.26 o 
  -6  10  11       18.54       13.65     11.07 o 
  -5  10  11        0.81       21.99     11.44 o 
  -4  10  11        6.05       16.38     12.73 o 
  -3  10  11        0.05       -7.22      7.22 o 
  -2  10  11        0.88       -2.78      7.94 o 
  -1  10  11       16.31        6.02      8.61 o 
   0  10  11       13.19        6.43      9.22 o 
   1  10  11      230.38      221.79     32.57 o 
   2  10  11        4.41        5.75     11.02 o 
   3  10  11      103.61       84.57     23.38 o 
   4  10  11       28.27       17.16     14.49 o 
   5  10  11        8.00       -4.11     12.17 o 
   6  10  11        6.04       -0.65     12.19 o 
 -11  11  11        0.03        3.02     12.58 o 
 -10  11  11       13.31        0.71     11.98 o 
  -9  11  11       68.96       46.93     22.72 o 
  -8  11  11        0.12       26.52     17.76 o 
  -7  11  11       91.06      101.91     21.32 o 
  -6  11  11       34.18       70.44     31.08 o 
  -5  11  11      184.39      244.41     40.20 o 
  -4  11  11        0.51        3.29     10.82 o 
  -3  11  11       88.52       58.33     23.64 o 
  -2  11  11       13.44       29.56     11.99 o 
  -1  11  11       76.29       71.49     26.66 o 
   0  11  11        2.26       -0.85      8.07 o 
   1  11  11        3.45        8.54     10.84 o 
   2  11  11       10.57       33.77     16.14 o 
   3  11  11        2.01       28.33     27.25 o 
   4  11  11       14.33        7.33     11.96 o 
   5  11  11        6.10        5.18     12.86 o 
 -10  12  11        0.03        7.64     14.34 o 
  -9  12  11        6.22       10.31     14.55 o 
  -8  12  11       21.11       12.03     11.45 o 
  -7  12  11       17.42       20.24     13.02 o 
  -6  12  11       31.54       43.83     16.88 o 
  -5  12  11       13.68       21.81     12.57 o 
  -4  12  11        8.03       13.94     10.76 o 
  -3  12  11        3.19       12.74     11.27 o 
  -2  12  11        1.34        0.55     10.75 o 
  -1  12  11        8.32       -2.33      9.87 o 
   0  12  11        7.70       -4.41     10.74 o 
   1  12  11        8.67       10.43     12.14 o 
   2  12  11        9.40       22.16     14.98 o 
   3  12  11        5.60       26.86     16.18 o 
   4  12  11       19.66       44.99     20.97 o 
   5  12  11        1.15        3.03     13.83 o 
 -10  13  11        0.64       18.15     19.30 o 
  -9  13  11        1.36       10.45     16.39 o 
  -8  13  11       35.21       26.80     13.85 o 
  -7  13  11        1.98        0.70      8.94 o 
  -6  13  11       17.85       11.65     10.37 o 
  -5  13  11        2.04        9.64     11.23 o 
  -4  13  11        8.00       12.01     10.90 o 
  -3  13  11        0.32       16.04     11.70 o 
  -2  13  11       10.81       27.21     14.55 o 
  -1  13  11       20.86       37.68     25.00 o 
   0  13  11        8.81       -3.55     10.47 o 
   1  13  11       37.86       23.74     14.66 o 
   2  13  11        2.17       18.07     13.82 o 
   3  13  11       19.75       37.57     15.82 o 
   4  13  11        0.06       10.16     12.66 o 
  -9  14  11        3.40        2.02     13.62 o 
  -8  14  11        0.95       12.77     16.52 o 
  -7  14  11        0.00       14.98     13.97 o 
  -6  14  11        0.92       12.33     13.20 o 
  -5  14  11        5.93        7.26     14.00 o 
  -4  14  11        0.02       -6.36     11.36 o 
  -3  14  11        3.14        2.38     15.42 o 
  -2  14  11        5.87       24.42     17.30 o 
  -1  14  11        5.83       -1.08     10.33 o 
   0  14  11       15.74       16.57     14.26 o 
   1  14  11        6.95       24.33     18.28 o 
   2  14  11        0.01        0.24     10.50 o 
   3  14  11       10.89       -4.69     17.43 o 
  -8  15  11       18.17       12.38     18.12 o 
  -7  15  11        5.85        8.66     14.78 o 
  -6  15  11        2.51        1.61     11.39 o 
  -5  15  11        6.55       -4.19     11.52 o 
  -4  15  11       47.60       38.02     17.72 o 
  -3  15  11        0.51       20.99     35.98 o 
  -2  15  11       14.14       14.53     17.54 o 
  -1  15  11        3.38       13.01     13.24 o 
   0  15  11        0.50        3.95     10.91 o 
   1  15  11        1.88       20.39     16.37 o 
   2  15  11        1.50      -12.63     14.69 o 
  -7  16  11        0.79        7.66     15.17 o 
  -6  16  11        3.40       16.46     16.07 o 
  -5  16  11        0.01       25.88     16.74 o 
  -4  16  11        6.19       -2.04     13.82 o 
  -3  16  11       12.22       19.40     16.74 o 
  -2  16  11       26.38       64.21     28.24 o 
  -1  16  11        1.82        9.46     17.12 o 
   0  16  11        7.43        5.68     23.27 o 
   1  16  11        0.46       46.69     25.77 o 
  -5  17  11        0.49       12.95     18.68 o 
  -4  17  11       39.55       26.98     30.24 o 
  -3  17  11        0.04       45.06     22.35 o 
  -2  17  11       27.29       42.23     25.34 o 
  -1  17  11        6.92       -4.18     15.91 o 
   0  17  11        3.46       18.68     29.76 o 
 -12   0  12       40.87       20.60     22.97 o 
 -10   0  12       58.11       36.14     26.82 o 
  -8   0  12       33.94       28.82     19.56 o 
  -6   0  12        3.82        0.58      9.81 o 
  -4   0  12      206.21      212.98     25.60 o 
  -2   0  12      597.05      548.88     51.41 o 
   0   0  12      162.87      155.52     25.43 o 
   2   0  12      150.21      137.80     25.56 o 
   4   0  12      104.99      134.52     37.47 o 
   6   0  12       26.89       21.00     31.88 o 
 -12   1  12        1.90        4.71     12.56 o 
 -11   1  12       20.88       19.35     14.82 o 
 -10   1  12       43.54       33.56     16.28 o 
  -9   1  12       56.40       58.04     19.05 o 
  -8   1  12        3.36       30.52     26.02 o 
  -7   1  12       32.68       42.38     15.21 o 
  -6   1  12        1.13       14.97     11.41 o 
  -5   1  12      228.94      217.67     23.06 o 
  -4   1  12       24.16       27.05      8.29 o 
  -3   1  12       32.11       54.18     11.56 o 
  -2   1  12       72.95      107.41     16.39 o 
  -1   1  12      155.90      128.10     16.50 o 
   0   1  12        7.28       15.28      7.94 o 
   1   1  12      321.16      313.47     37.71 o 
   2   1  12        0.26        1.27      6.62 o 
   3   1  12        2.84        6.20     10.07 o 
   4   1  12        5.31       12.20     13.16 o 
   5   1  12       73.32       73.88     31.28 o 
   6   1  12        1.28       16.91     21.51 o 
 -12   2  12        0.32        3.00     12.20 o 
 -11   2  12        6.52       49.20     25.44 o 
 -10   2  12        0.66        5.92      9.16 o 
  -9   2  12        3.37        3.89     12.12 o 
  -8   2  12      113.23      123.22     23.94 o 
  -7   2  12        0.68        0.89      8.08 o 
  -6   2  12      152.38      134.78     23.22 o 
  -5   2  12       89.75      103.97     17.97 o 
  -4   2  12        0.06       14.92     14.87 o 
  -3   2  12      135.67      146.69     15.43 o 
  -2   2  12       16.01       29.17      9.66 o 
  -1   2  12       29.12       39.94     10.26 o 
   0   2  12       23.67       28.33     10.36 o 
   1   2  12       51.24       59.65     11.83 o 
   2   2  12      152.81      173.49     20.51 o 
   3   2  12       34.29       19.86     11.40 o 
   4   2  12       29.07       44.22     21.57 o 
   5   2  12        2.88        8.78     14.97 o 
   6   2  12        0.01       17.34     15.28 o 
 -12   3  12        0.45       -3.75     11.70 o 
 -11   3  12        2.23       35.53     25.19 o 
 -10   3  12       39.54       41.37     26.83 o 
  -9   3  12        0.73        6.68     11.04 o 
  -8   3  12        3.02       36.66     25.34 o 
  -7   3  12       87.65      125.61     22.82 o 
  -6   3  12      106.43      140.52     27.72 o 
  -5   3  12       49.33       44.29     10.76 o 
  -4   3  12        2.46       19.89      7.50 o 
  -3   3  12        0.00       -8.13      8.13 o 
  -2   3  12       15.19       18.57      8.60 o 
  -1   3  12       68.01       73.09     18.00 o 
   0   3  12        5.90        4.65      6.77 o 
   1   3  12        6.48       -0.44      6.50 o 
   2   3  12       27.28       50.17     13.92 o 
   3   3  12        0.08       34.01     20.84 o 
   4   3  12        0.20       12.66     11.70 o 
   5   3  12       18.05        4.35     12.43 o 
   6   3  12        1.62       44.54     34.16 o 
 -12   4  12        2.99        1.04      8.81 o 
 -11   4  12        8.86        1.81     16.41 o 
 -10   4  12        8.93        2.45      9.09 o 
  -9   4  12        0.08       -7.10     11.18 o 
  -8   4  12        1.63        8.44     11.02 o 
  -7   4  12       16.07       65.30     30.80 o 
  -6   4  12       17.54       20.74     10.03 o 
  -5   4  12       51.86       63.12     12.35 o 
  -4   4  12       48.43       25.39     10.16 o 
  -3   4  12       39.61       35.81     10.48 o 
  -2   4  12       57.64       43.87     13.39 o 
  -1   4  12        0.45       19.12     10.05 o 
   0   4  12       14.58        5.55      8.29 o 
   1   4  12        7.38        5.76      7.48 o 
   2   4  12       80.77       89.01     18.94 o 
   3   4  12        0.47        2.37      9.91 o 
   4   4  12       15.97        2.50      8.29 o 
   5   4  12        8.27       13.33     16.61 o 
   6   4  12        0.00        9.40     16.72 o 
 -12   5  12        0.20       24.80     17.15 o 
 -11   5  12        9.15       14.39     14.63 o 
 -10   5  12       29.28       46.62     16.69 o 
  -9   5  12       10.22       12.69     11.66 o 
  -8   5  12        1.29       -3.65     10.28 o 
  -7   5  12       14.73        1.72      9.12 o 
  -6   5  12       12.68       19.10      9.82 o 
  -5   5  12        0.07       33.74     15.42 o 
  -4   5  12       14.75       11.18      8.07 o 
  -3   5  12       27.56       23.10      8.43 o 
  -2   5  12        0.50        1.66      6.05 o 
  -1   5  12       54.85       84.56     13.02 o 
   0   5  12       92.41      195.79     40.53 o 
   1   5  12        8.76       11.85      9.93 o 
   2   5  12       11.32       -4.29     10.03 o 
   3   5  12        0.27        5.26     10.38 o 
   4   5  12        5.19        8.05     13.34 o 
   5   5  12       36.01       10.12     16.91 o 
   6   5  12        8.40       -0.92     12.23 o 
 -12   6  12        2.28      -10.13     14.89 o 
 -11   6  12        2.69       -0.88     12.07 o 
 -10   6  12       10.63       15.40     14.06 o 
  -9   6  12       61.40       32.99     16.21 o 
  -8   6  12       32.99       22.99     13.67 o 
  -7   6  12       39.09       16.16     12.26 o 
  -6   6  12       69.13       75.96     14.74 o 
  -5   6  12       95.17       95.45     16.59 o 
  -4   6  12        0.00       -0.88      7.34 o 
  -3   6  12        5.48        0.50      6.25 o 
  -2   6  12        0.03        1.29      9.74 o 
  -1   6  12      116.42       98.72     15.33 o 
   0   6  12        5.20        0.76      7.00 o 
   1   6  12       55.81       66.88     17.67 o 
   2   6  12       13.88       29.65     22.28 o 
   3   6  12       68.92       58.25     18.35 o 
   4   6  12       15.82        3.43     10.59 o 
   5   6  12       12.77       -0.84     18.01 o 
   6   6  12        0.00      -11.10     18.82 o 
 -11   7  12        3.75        4.75     13.25 o 
 -10   7  12        3.39       20.28     14.96 o 
  -9   7  12       86.15       90.65     28.96 o 
  -8   7  12       27.29       36.41     15.60 o 
  -7   7  12       17.98       47.14     16.82 o 
  -6   7  12       33.44       30.74     11.64 o 
  -5   7  12       23.15       40.23     14.26 o 
  -4   7  12       40.24       48.64     15.87 o 
  -3   7  12        0.50       -6.73      8.32 o 
  -2   7  12       23.77       21.26      9.69 o 
  -1   7  12       33.46       46.87     14.86 o 
   0   7  12        5.08       -5.40      9.62 o 
   1   7  12        1.16       12.26      9.86 o 
   2   7  12       15.72        5.65     11.08 o 
   3   7  12        0.14        8.66     12.52 o 
   4   7  12        0.03        2.35     13.20 o 
   5   7  12        1.19        4.98     16.27 o 
 -11   8  12        2.54        6.28     13.57 o 
 -10   8  12        9.84       -4.86     11.47 o 
  -9   8  12        0.77       13.34     13.69 o 
  -8   8  12      115.82      149.45     30.59 o 
  -7   8  12       38.95       20.55     12.96 o 
  -6   8  12        1.88        3.53      8.63 o 
  -5   8  12       56.12       95.42     20.59 o 
  -4   8  12       27.07       32.62     13.82 o 
  -3   8  12       30.89       41.03     18.43 o 
  -2   8  12       26.03       29.29     12.00 o 
  -1   8  12       39.48       43.10     12.67 o 
   0   8  12      174.24      167.34     27.89 o 
   1   8  12       62.13       76.04     20.08 o 
   2   8  12       38.80       23.00     20.24 o 
   3   8  12       26.74       38.01     17.35 o 
   4   8  12       33.69       41.23     18.66 o 
   5   8  12        3.72       25.51     19.40 o 
 -11   9  12       13.75       30.02     18.48 o 
 -10   9  12        2.12        3.15     11.63 o 
  -9   9  12        0.10       23.12     16.20 o 
  -8   9  12       26.55       30.08     14.77 o 
  -7   9  12       33.98       27.73     14.67 o 
  -6   9  12       38.34       34.62     14.55 o 
  -5   9  12      113.47      131.40     23.58 o 
  -4   9  12       35.31       59.42     19.07 o 
  -3   9  12       19.52       14.33     11.59 o 
  -2   9  12       13.29       18.80      9.53 o 
  -1   9  12        6.99       12.77     10.19 o 
   0   9  12        0.99       14.34     12.03 o 
   1   9  12        4.66      -10.94     12.27 o 
   2   9  12       22.21       35.40     17.04 o 
   3   9  12        2.61      -15.52     15.52 o 
   4   9  12       28.00       -2.58     11.88 o 
   5   9  12       15.68        7.12     12.48 o 
 -10  10  12       11.83       35.73     37.14 o 
  -9  10  12        0.05        5.95     15.44 o 
  -8  10  12        3.74       30.17     33.26 o 
  -7  10  12       10.29        0.71      9.78 o 
  -6  10  12        3.05       12.51     11.66 o 
  -5  10  12       25.21       55.02     16.32 o 
  -4  10  12        3.63       19.01     12.01 o 
  -3  10  12        4.82        0.20      8.36 o 
  -2  10  12       33.94       50.49     12.93 o 
  -1  10  12       11.22       12.54     11.66 o 
   0  10  12        0.66        4.60     11.02 o 
   1  10  12       87.18       62.62     20.16 o 
   2  10  12        0.37       33.87     26.04 o 
   3  10  12       27.74        4.75     11.39 o 
   4  10  12       12.43       25.87     17.17 o 
 -10  11  12        3.63        2.67     13.06 o 
  -9  11  12        6.39        5.41     15.64 o 
  -8  11  12        3.44       22.68     21.24 o 
  -7  11  12        5.90       12.39     11.69 o 
  -6  11  12        1.60       -5.27     11.19 o 
  -5  11  12        4.79       11.28     12.05 o 
  -4  11  12        5.48       19.40     13.25 o 
  -3  11  12        0.76        5.11      9.52 o 
  -2  11  12       40.19       40.89     22.94 o 
  -1  11  12        5.20        6.35     11.39 o 
   0  11  12       16.59        7.22     11.48 o 
   1  11  12        3.91        4.49     10.64 o 
   2  11  12        3.23       11.84     13.97 o 
   3  11  12        0.26        0.81     10.27 o 
   4  11  12       37.38       40.34     20.11 o 
  -9  12  12        9.67       26.27     18.44 o 
  -8  12  12       25.51        7.73     13.86 o 
  -7  12  12        4.74       -9.33     12.78 o 
  -6  12  12       15.81        1.65     11.14 o 
  -5  12  12        3.16        8.03     11.85 o 
  -4  12  12       34.97       37.57     16.82 o 
  -3  12  12        3.98       41.69     21.86 o 
  -2  12  12       32.90       34.04     20.15 o 
  -1  12  12        2.05        5.47     14.40 o 
   0  12  12       35.78       29.35     15.95 o 
   1  12  12        0.37       -3.90     12.10 o 
   2  12  12       18.41       14.32     14.87 o 
   3  12  12        0.29       10.08     12.54 o 
  -9  13  12        1.81        0.99     15.30 o 
  -8  13  12       14.49       -0.79     11.82 o 
  -7  13  12        2.11       -1.35     13.38 o 
  -6  13  12        5.13        0.31     11.20 o 
  -5  13  12       26.63       51.92     32.62 o 
  -4  13  12        0.59       -9.94     10.99 o 
  -3  13  12        0.36       53.33     31.86 o 
  -2  13  12        6.27       26.37     19.41 o 
  -1  13  12        2.59       -8.60     11.74 o 
   0  13  12        1.63        5.07     15.48 o 
   1  13  12        1.03        7.57     13.57 o 
   2  13  12        0.46      -15.57     15.57 o 
  -8  14  12       10.80       17.01     31.72 o 
  -7  14  12        0.22       34.08     21.49 o 
  -6  14  12        2.18        3.56     10.29 o 
  -5  14  12       10.82       13.26     17.48 o 
  -4  14  12        0.28       14.58     19.04 o 
  -3  14  12       25.40       24.15     25.13 o 
  -2  14  12        1.29        9.42     13.36 o 
  -1  14  12       21.75       68.31     42.33 o 
   0  14  12        0.62       -0.88     13.06 o 
   1  14  12       16.15       40.99     20.44 o 
  -6  15  12        1.75       16.05     19.36 o 
  -5  15  12        5.73       24.57     20.94 o 
  -4  15  12        5.36       -1.31     17.00 o 
  -3  15  12        0.12       16.80     19.21 o 
  -2  15  12        0.21       -3.88     13.49 o 
  -1  15  12        2.18        1.45     14.84 o 
   0  15  12        1.06       18.69     20.34 o 
  -4  16  12        3.48       30.71     23.01 o 
  -3  16  12       15.78       25.07     21.31 o 
  -2  16  12       15.57       19.04     20.87 o 
 -11   0  13       11.97        5.29     22.84 o 
  -9   0  13        0.30       10.65     13.97 o 
  -7   0  13      197.23      235.43     50.17 o 
  -5   0  13        0.43       -1.09     13.69 o 
  -3   0  13       88.89      121.54     43.09 o 
  -1   0  13        3.95       -3.17     10.13 o 
   1   0  13      134.40      130.95     25.72 o 
   3   0  13        0.19       -1.79     14.01 o 
   5   0  13       12.99        3.22     24.98 o 
 -12   1  13        0.48        4.81     10.58 o 
 -11   1  13        9.57       12.08     13.00 o 
 -10   1  13       13.56       17.97     14.76 o 
  -9   1  13        0.36       -3.95     13.08 o 
  -8   1  13       14.60        2.18     10.63 o 
  -7   1  13       37.35       30.71     17.31 o 
  -6   1  13       17.40       22.93     13.85 o 
  -5   1  13       22.67       53.72     17.43 o 
  -4   1  13        0.27        7.66      6.82 o 
  -3   1  13        9.49       11.11      8.08 o 
  -2   1  13       84.51       88.46     16.05 o 
  -1   1  13        1.65        8.88      8.52 o 
   0   1  13       52.82       45.88     11.33 o 
   1   1  13        5.38       10.07      8.35 o 
   2   1  13        0.01        0.86      8.12 o 
   3   1  13       39.37       33.18     25.81 o 
   4   1  13       21.93       28.69     25.51 o 
   5   1  13        8.07       14.10     21.13 o 
 -12   2  13        0.31       16.54     19.25 o 
 -11   2  13        4.54        6.13     13.15 o 
 -10   2  13        2.59        2.51      9.83 o 
  -9   2  13       45.55       40.17     17.86 o 
  -8   2  13        0.13       -4.65     12.77 o 
  -7   2  13        1.02        4.62     10.65 o 
  -6   2  13        7.21        3.37     10.03 o 
  -5   2  13      107.93       97.03     21.75 o 
  -4   2  13       73.10      127.90     20.31 o 
  -3   2  13       58.77       44.05     10.73 o 
  -2   2  13       15.79       18.31      9.56 o 
  -1   2  13       61.54       55.52     12.34 o 
   0   2  13        9.43        1.08      7.01 o 
   1   2  13        0.12        2.31      6.66 o 
   2   2  13       16.48       21.62     12.76 o 
   3   2  13       33.06       33.85     19.94 o 
   4   2  13       25.31        5.46     16.48 o 
   5   2  13       39.50       24.89     26.74 o 
 -11   3  13        2.04        4.78     12.06 o 
 -10   3  13       23.89       11.38     18.36 o 
  -9   3  13        2.61        0.94      9.35 o 
  -8   3  13        0.15       -5.62     11.53 o 
  -7   3  13       13.13       28.44     15.13 o 
  -6   3  13        0.54       21.75     20.55 o 
  -5   3  13       56.36       62.65     14.33 o 
  -4   3  13        1.28       -8.65      8.65 o 
  -3   3  13       45.49       48.63     10.45 o 
  -2   3  13       13.46       13.09      8.82 o 
  -1   3  13       15.49       15.99      8.63 o 
   0   3  13       12.23       16.83      8.96 o 
   1   3  13        1.51       10.70     11.54 o 
   2   3  13       14.17       15.75     12.82 o 
   3   3  13        3.38        5.90     10.83 o 
   4   3  13       23.74       12.60     16.40 o 
   5   3  13       24.27       15.71     18.37 o 
 -11   4  13        0.16        5.58     13.04 o 
 -10   4  13       19.81       12.40     14.29 o 
  -9   4  13        0.09        5.80     12.07 o 
  -8   4  13      137.80      196.54     32.12 o 
  -7   4  13        0.14       15.79     11.44 o 
  -6   4  13       45.18       59.03     21.71 o 
  -5   4  13       29.96       39.52     13.23 o 
  -4   4  13       86.88       80.15     15.21 o 
  -3   4  13        7.41       26.30      9.38 o 
  -2   4  13      125.59      106.66     15.63 o 
  -1   4  13        2.68        4.69      6.97 o 
   0   4  13      102.94      101.40     17.08 o 
   1   4  13       10.18       11.75     11.37 o 
   2   4  13       11.68       16.25     16.57 o 
   3   4  13        8.28       10.67     11.99 o 
   4   4  13        4.45       -7.09     14.90 o 
   5   4  13        1.25        0.52     17.35 o 
 -11   5  13        0.03       11.91     13.83 o 
 -10   5  13        0.06       -8.09     13.18 o 
  -9   5  13       10.00       18.94     19.60 o 
  -8   5  13        0.01      -12.71     12.71 o 
  -7   5  13        7.06        3.07      9.09 o 
  -6   5  13       20.11       23.53     14.59 o 
  -5   5  13       10.07        5.09      8.51 o 
  -4   5  13        1.21       16.66     11.51 o 
  -3   5  13        0.00        7.40      9.72 o 
  -2   5  13       44.59       31.02     11.50 o 
  -1   5  13        0.09       12.33      9.50 o 
   0   5  13        8.65        3.28     11.55 o 
   1   5  13       11.28       14.06     11.91 o 
   2   5  13       10.92       24.09     14.06 o 
   3   5  13        0.67       37.13     18.65 o 
   4   5  13        1.15        6.12     15.58 o 
 -11   6  13        0.19       -4.63     13.92 o 
 -10   6  13       33.18       26.65     17.52 o 
  -9   6  13       10.98       19.78     15.04 o 
  -8   6  13        0.04      -11.92     11.92 o 
  -7   6  13       14.49       21.24     15.05 o 
  -6   6  13        4.27       11.40     10.71 o 
  -5   6  13        3.16        3.93      8.48 o 
  -4   6  13       10.34       14.95     10.30 o 
  -3   6  13        0.42        0.47      8.75 o 
  -2   6  13       57.83       72.31     15.53 o 
  -1   6  13       12.75        9.56      9.13 o 
   0   6  13        2.84       45.81     23.87 o 
   1   6  13       20.87       35.02     18.31 o 
   2   6  13       27.14       27.91     14.38 o 
   3   6  13        4.86       20.95     14.67 o 
   4   6  13        1.24       -6.43     17.05 o 
 -10   7  13        0.01       18.99     16.58 o 
  -9   7  13        9.03       15.46     15.03 o 
  -8   7  13       17.71       35.73     16.70 o 
  -7   7  13        0.84       -5.86     10.85 o 
  -6   7  13        0.93        8.81     11.67 o 
  -5   7  13        4.96        7.07     10.09 o 
  -4   7  13       27.55       17.43     13.68 o 
  -3   7  13       24.46       36.09     14.22 o 
  -2   7  13        2.49        8.91      8.96 o 
  -1   7  13        7.35        1.20      8.70 o 
   0   7  13        0.23      -12.29     12.29 o 
   1   7  13       12.73       -1.66     10.31 o 
   2   7  13        1.29       13.01     14.24 o 
   3   7  13        4.14       34.20     17.59 o 
   4   7  13       33.73       16.97     20.90 o 
 -10   8  13        5.62       11.81     18.27 o 
  -9   8  13        1.26       39.71     23.59 o 
  -8   8  13        0.02      -14.65     17.42 o 
  -7   8  13        0.39       -5.30     14.47 o 
  -6   8  13       60.47       44.15     14.98 o 
  -5   8  13       14.54       44.27     21.89 o 
  -4   8  13      121.28       97.66     22.44 o 
  -3   8  13        8.90       18.74     18.38 o 
  -2   8  13        4.28       14.66      9.49 o 
  -1   8  13       22.99       28.18     14.64 o 
   0   8  13        0.41        5.66     13.25 o 
   1   8  13        0.65        3.72     11.26 o 
   2   8  13        6.87       14.10     14.24 o 
   3   8  13        4.80       16.30     13.48 o 
 -10   9  13        0.47      -11.24     17.52 o 
  -9   9  13        0.00       -7.75     16.33 o 
  -8   9  13        1.65       26.86     24.30 o 
  -7   9  13        0.00       -8.18     15.35 o 
  -6   9  13       12.97       13.50     11.47 o 
  -5   9  13       36.19       80.29     32.38 o 
  -4   9  13        3.58       22.59     13.54 o 
  -3   9  13        1.26      -10.30     10.30 o 
  -2   9  13        0.48      -17.03     17.03 o 
  -1   9  13        9.81       12.78     12.53 o 
   0   9  13        0.03        5.88     11.99 o 
   1   9  13       15.84       36.35     26.57 o 
   2   9  13       24.00       43.07     19.40 o 
   3   9  13       32.26       24.53     17.14 o 
  -9  10  13       34.58       54.58     35.15 o 
  -8  10  13        1.85       15.79     18.63 o 
  -7  10  13       17.91       -4.08     13.04 o 
  -6  10  13        9.27        5.37     14.64 o 
  -5  10  13       28.70       36.59     15.33 o 
  -4  10  13       28.97        6.18     12.06 o 
  -3  10  13      106.19      154.76     27.61 o 
  -2  10  13        0.56       28.42     16.20 o 
  -1  10  13       66.17       86.83     38.89 o 
   0  10  13        0.94       13.60     14.11 o 
   1  10  13       18.42       58.97     21.05 o 
   2  10  13        0.27       19.25     15.90 o 
  -9  11  13        0.16       18.78     24.19 o 
  -8  11  13        4.64        0.50     21.65 o 
  -7  11  13       21.43       30.17     21.78 o 
  -6  11  13        8.19       13.79     12.82 o 
  -5  11  13        0.34       11.16     11.71 o 
  -4  11  13       47.45       46.80     17.71 o 
  -3  11  13        0.27      -19.08     19.08 o 
  -2  11  13        5.07       -1.69     13.16 o 
  -1  11  13        1.32      -13.05     17.12 o 
   0  11  13        1.11       14.54     15.73 o 
   1  11  13        1.13        2.12     13.18 o 
   2  11  13        0.00       -7.49     16.88 o 
  -8  12  13        0.82        7.08     17.44 o 
  -7  12  13       22.06       12.88     18.06 o 
  -6  12  13       12.53        2.13     15.41 o 
  -5  12  13       50.38       78.35     22.96 o 
  -4  12  13       58.82      115.89     32.93 o 
  -3  12  13       18.61        9.70     18.79 o 
  -2  12  13        5.59       14.67     23.42 o 
  -1  12  13        0.09      -14.94     17.48 o 
   0  12  13        4.39       -5.86     15.27 o 
   1  12  13        1.20        2.53     14.44 o 
  -7  13  13        0.20        5.88     25.98 o 
  -6  13  13        5.10        5.82     14.05 o 
  -5  13  13        1.94       38.69     31.36 o 
  -4  13  13        3.35      -15.03     18.32 o 
  -3  13  13       15.86       15.77     17.13 o 
  -2  13  13        0.17       29.43     19.20 o 
  -1  13  13        9.10       27.45     21.37 o 
   0  13  13        3.10       14.59     18.77 o 
  -5  14  13       14.31       10.72     18.26 o 
  -4  14  13        4.62       17.57     19.54 o 
  -3  14  13        0.04       32.92     45.91 o 
  -2  14  13       10.21        7.76     17.32 o 
 -10   0  14        5.18      -12.79     22.32 o 
  -8   0  14       49.23       88.94     33.75 o 
  -6   0  14       32.73       87.30     32.62 o 
  -4   0  14       31.22       34.51     22.95 o 
  -2   0  14       13.69       19.67     13.82 o 
   0   0  14       17.72       14.60     11.52 o 
   2   0  14       33.95       -0.31     22.84 o 
 -10   1  14        0.62       22.52     19.80 o 
  -9   1  14        0.03        4.24     12.36 o 
  -8   1  14       18.73       37.36     17.51 o 
  -7   1  14        2.43        6.18     11.58 o 
  -6   1  14        3.17        8.23     12.39 o 
  -5   1  14        8.46        9.94     12.64 o 
  -4   1  14       56.92       64.07     32.47 o 
  -3   1  14        2.58       -1.39      6.76 o 
  -2   1  14       13.66       26.26     10.77 o 
  -1   1  14       11.79       17.07      9.96 o 
   0   1  14       10.77       13.68      9.94 o 
   1   1  14       32.05       40.09     16.10 o 
   2   1  14        5.79       10.32     16.27 o 
   3   1  14       10.47       -5.99     15.62 o 
 -10   2  14        3.19        7.13     13.86 o 
  -9   2  14        0.04        9.82     15.64 o 
  -8   2  14        1.05       11.22     12.01 o 
  -7   2  14        0.88        2.45     13.98 o 
  -6   2  14        0.60       -4.36     13.16 o 
  -5   2  14       13.94        7.18     12.11 o 
  -4   2  14       17.34        9.82     12.27 o 
  -3   2  14       14.55       14.00     10.43 o 
  -2   2  14        0.59        2.24      7.61 o 
  -1   2  14        0.55       17.79      9.39 o 
   0   2  14        9.69       16.83     10.39 o 
   1   2  14        2.58       21.98     13.52 o 
   2   2  14       19.22       27.15     17.13 o 
   3   2  14        2.71        5.11     15.16 o 
 -10   3  14       23.52       34.26     17.80 o 
  -9   3  14       22.36       26.71     15.57 o 
  -8   3  14        0.01        5.95     12.78 o 
  -7   3  14        0.01      -13.42     13.42 o 
  -6   3  14       25.15       11.68     13.22 o 
  -5   3  14        7.78       19.79     14.05 o 
  -4   3  14        1.10        4.20      9.70 o 
  -3   3  14       31.43       32.02     13.87 o 
  -2   3  14        8.33        9.88     11.13 o 
  -1   3  14       28.85        9.80     12.92 o 
   0   3  14        8.25        0.12      9.25 o 
   1   3  14        0.07       10.42     13.11 o 
   2   3  14       15.50       17.49     15.55 o 
   3   3  14        0.75       10.06     15.54 o 
 -10   4  14        0.00       23.22     17.26 o 
  -9   4  14        5.39       10.18     13.04 o 
  -8   4  14        0.04        8.39     16.69 o 
  -7   4  14        0.04        9.02     12.19 o 
  -6   4  14        5.85       22.17     14.74 o 
  -5   4  14        3.74        5.02     11.19 o 
  -4   4  14        0.40        4.06      8.56 o 
  -3   4  14       10.53       18.30     12.08 o 
  -2   4  14       10.45        8.21     11.13 o 
  -1   4  14        3.69       16.97     13.44 o 
   0   4  14        0.20        4.91     10.25 o 
   1   4  14        2.40       43.04     16.12 o 
   2   4  14        4.38       -7.62     10.33 o 
   3   4  14        0.09       14.99     16.30 o 
 -10   5  14        3.88       -7.19     14.65 o 
  -9   5  14        7.41       10.27     14.38 o 
  -8   5  14        4.24        6.43     11.82 o 
  -7   5  14        7.17        8.10     11.73 o 
  -6   5  14        3.74       17.23     14.75 o 
  -5   5  14       17.28       20.48     14.43 o 
  -4   5  14        0.09        5.31     10.57 o 
  -3   5  14       29.18       27.13     14.26 o 
  -2   5  14        0.45       -3.36      9.18 o 
  -1   5  14        9.68      -12.42     12.42 o 
   0   5  14        0.16       35.40     18.74 o 
   1   5  14       29.98       21.02     15.74 o 
   2   5  14        0.03       19.30     18.56 o 
   3   5  14        8.32       12.21     17.66 o 
 -10   6  14       17.44       22.84     36.78 o 
  -9   6  14        6.13       28.62     21.29 o 
  -8   6  14        1.40       23.78     20.84 o 
  -7   6  14       12.57       20.97     18.91 o 
  -6   6  14        2.10        0.06     19.20 o 
  -5   6  14        0.42       12.33     15.69 o 
  -4   6  14        3.96        1.68     12.08 o 
  -3   6  14        0.47       -3.16     10.16 o 
  -2   6  14        0.69       38.29     15.97 o 
  -1   6  14        3.96       13.60     14.53 o 
   0   6  14       13.57       29.82     15.83 o 
   1   6  14        3.62       13.22     13.28 o 
   2   6  14        4.80       26.09     25.35 o 
  -9   7  14        2.80        7.09     16.43 o 
  -8   7  14        0.24       35.03     47.16 o 
  -7   7  14       47.93       47.30     23.26 o 
  -6   7  14        1.78        1.63     12.97 o 
  -5   7  14       38.74       49.94     22.24 o 
  -4   7  14        3.21        1.81     10.54 o 
  -3   7  14        1.15       -2.33     10.29 o 
  -2   7  14       36.07       28.77     16.38 o 
  -1   7  14        3.98       25.60     20.92 o 
   0   7  14        6.04       17.67     15.51 o 
   1   7  14        3.50       -6.34     12.51 o 
   2   7  14        0.52        6.87     19.00 o 
  -9   8  14        5.81       -3.75     16.46 o 
  -8   8  14        1.28        9.72     17.91 o 
  -7   8  14       14.58       35.70     23.04 o 
  -6   8  14        1.22       15.46     14.77 o 
  -5   8  14        0.22      -15.36     16.65 o 
  -4   8  14       78.99       77.69     21.04 o 
  -3   8  14       20.35       55.65     34.85 o 
  -2   8  14       27.61       16.99     24.34 o 
  -1   8  14        7.68       19.86     18.43 o 
   0   8  14        1.59       -1.34     11.21 o 
   1   8  14       11.16       20.25     15.57 o 
  -8   9  14        2.45       28.25     22.52 o 
  -7   9  14        4.74       22.65     20.67 o 
  -6   9  14       31.84       16.58     18.76 o 
  -5   9  14        5.74       32.82     24.81 o 
  -4   9  14        0.38       18.16     14.55 o 
  -3   9  14        5.69       31.70     17.79 o 
  -2   9  14        0.01        0.67     13.91 o 
  -1   9  14       45.58       46.41     24.42 o 
   0   9  14        0.10      -14.57     17.86 o 
   1   9  14        5.25       -1.98     19.00 o 
  -7  10  14        5.29        1.09     15.62 o 
  -6  10  14       33.35       53.96     45.26 o 
  -5  10  14        2.33       -9.00     17.94 o 
  -4  10  14       21.16       17.08     15.91 o 
  -3  10  14       46.47       28.25     17.32 o 
  -2  10  14       42.58       46.32     29.79 o 
  -1  10  14        1.76        0.99     13.89 o 
   0  10  14        0.77        7.25     16.87 o 
  -6  11  14        4.13      -19.70     19.70 o 
  -5  11  14        1.45       -7.95     40.15 o 
  -4  11  14       20.25       37.13     23.16 o 
  -3  11  14       19.48        8.10     24.32 o 
  -2  11  14        0.03      -16.09     16.42 o 
  -1  11  14       12.39        8.60     28.22 o 
  -4  12  14        1.64       78.65     30.49 o 
  -3  12  14        0.36      -12.79     20.01 o 
  -9   0  15        0.27       16.48     23.21 o 
  -7   0  15        8.49       34.19     26.43 o 
  -5   0  15       60.85      116.52     54.02 o 
  -3   0  15       33.08       62.59     29.21 o 
  -1   0  15       30.98       34.27     17.51 o 
  -9   1  15        4.77        4.62     14.16 o 
  -8   1  15        0.92       15.82     15.38 o 
  -7   1  15        8.31       28.42     18.11 o 
  -6   1  15        5.78       10.58     14.05 o 
  -5   1  15       32.29       53.53     20.47 o 
  -4   1  15        0.04       -4.61     13.76 o 
  -3   1  15        3.03       23.67     21.06 o 
  -2   1  15        2.21       -3.61      9.72 o 
  -1   1  15       10.79       -0.86     11.87 o 
   0   1  15        0.10       33.21     18.47 o 
   1   1  15        2.24        8.04     15.28 o 
  -9   2  15        0.62       -6.86     14.79 o 
  -8   2  15        0.02       -4.50     13.33 o 
  -7   2  15        0.18      -15.19     15.21 o 
  -6   2  15        5.47       19.28     28.69 o 
  -5   2  15        7.32        9.68     14.35 o 
  -4   2  15        6.71        4.17     12.67 o 
  -3   2  15        2.45        4.09     13.71 o 
  -2   2  15        3.09       35.98     15.44 o 
  -1   2  15        0.18       25.83     14.49 o 
   0   2  15        0.65       16.83     31.54 o 
   1   2  15        2.93       13.39     19.56 o 
  -9   3  15        1.02      -11.81     17.83 o 
  -8   3  15        8.81        8.59     16.19 o 
  -7   3  15       13.93       21.99     14.88 o 
  -6   3  15       22.24       14.89     16.71 o 
  -5   3  15        0.63        8.45     11.69 o 
  -4   3  15        7.76        0.79     12.98 o 
  -3   3  15       11.98       21.60     27.56 o 
  -2   3  15       10.83       48.76     18.42 o 
  -1   3  15        0.12       -5.56     14.17 o 
   0   3  15       29.76        9.46     11.69 o 
   1   3  15        0.68       -3.68     13.28 o 
  -8   4  15        0.25       12.01     18.16 o 
  -7   4  15       13.66       14.93     19.05 o 
  -6   4  15        1.28       -2.37     14.22 o 
  -5   4  15        0.17        7.92     16.07 o 
  -4   4  15        3.59       76.29     29.65 o 
  -3   4  15        2.49        2.12     12.16 o 
  -2   4  15        5.31      -15.75     18.96 o 
  -1   4  15        0.72       10.63     17.94 o 
   0   4  15        1.14        9.18     14.86 o 
   1   4  15        3.18       22.81     18.61 o 
  -8   5  15        0.47      -17.28     17.28 o 
  -7   5  15        2.84        3.29     14.10 o 
  -6   5  15       23.25       22.73     19.64 o 
  -5   5  15       17.56        7.55     14.38 o 
  -4   5  15        9.11       33.89     21.95 o 
  -3   5  15        1.13       24.72     16.62 o 
  -2   5  15       14.43       12.77     30.33 o 
  -1   5  15        5.83       17.04     19.17 o 
   0   5  15        0.02       26.04     20.36 o 
  -8   6  15        2.41       22.84     36.17 o 
  -7   6  15        0.65      -20.48     20.48 o 
  -6   6  15        0.07        2.03     20.38 o 
  -5   6  15        6.24       52.18     46.44 o 
  -4   6  15       13.40       -9.63     15.97 o 
  -3   6  15        3.07       -8.33     34.87 o 
  -2   6  15       32.63       50.22     42.35 o 
  -1   6  15       11.32        0.56     13.54 o 
   0   6  15       45.53       50.24     26.89 o 
  -7   7  15        4.69        6.93     15.53 o 
  -6   7  15        0.01       -1.77     15.51 o 
  -5   7  15        0.01        3.33     14.96 o 
  -4   7  15        5.89        6.98     13.41 o 
  -3   7  15        0.07        1.21     12.70 o 
  -2   7  15        3.50       23.20     37.29 o 
  -1   7  15        4.45       23.12     17.99 o 
  -6   8  15        5.69       38.07     28.89 o 
  -5   8  15        0.70        4.35     22.27 o 
  -4   8  15        0.78        2.49     46.67 o 
  -3   8  15       30.37      -10.41     22.03 o 
  -2   8  15        0.08      -14.06     16.89 o 
  -4   9  15        2.09       11.24     23.22 o 
  -3   9  15       14.70        2.77     28.66 o 
  -6   0  16        0.09       22.23     36.48 o 
  -4   0  16       11.27      -14.56     29.89 o 
  -6   1  16        0.00      -13.37     22.12 o 
  -5   1  16        2.62       27.10     21.44 o 
  -4   1  16        3.50       -3.20     15.14 o 
  -3   1  16        3.39       18.23     18.69 o 
  -2   1  16        0.22       11.65     28.05 o 
  -6   2  16        8.05        9.25     22.76 o 
  -5   2  16        1.26        0.16     14.25 o 
  -4   2  16       27.98       16.65     19.51 o 
  -3   2  16        1.63        2.25     32.34 o 
  -5   3  16        9.64        1.43     14.87 o 
  -4   3  16        0.19      -14.93     19.26 o 
  -3   3  16        0.02        0.97     33.03 o 
                                                 
